# Supplementary material for: N-(4-Chloro­phen­yl)-2-methyl­benzamide
Source: Acta Crystallogr Sect E Struct Rep Online. 2009 Jan 28;65(Pt 2):o389. doi: 10.1107/S1600536809002633 (PMC2968167; doi:10.1107/S1600536809002633)
Supplement: Supplementary file 2 [file e-65-0o389-Isup2.hkl]

# 
# h,k,l, Fc-squared, Fo-squared, sigma(Fo-squared) and status flag 
# 
data_I
_shelx_title ' B67 C2/C' 
_shelx_refln_list_code          4 
_shelx_F_calc_maximum      415.56 
_exptl_crystal_F_000      1024.00 
_reflns_d_resolution_high  0.8379 
 
loop_ 
 _symmetry_equiv_pos_as_xyz 
 'x, y, z' 
 '-x, y, -z+1/2' 
 'x+1/2, y+1/2, z' 
 '-x+1/2, y+1/2, -z+1/2' 
 '-x, -y, -z' 
 'x, -y, z-1/2' 
 '-x+1/2, -y+1/2, -z' 
 'x+1/2, -y+1/2, z-1/2' 
 
_cell_length_a    22.3450 
_cell_length_b     5.1092 
_cell_length_c    22.2220 
_cell_angle_alpha  90.000 
_cell_angle_beta  109.593 
_cell_angle_gamma  90.000 
 
_shelx_F_squared_multiplier     1.000 
 
loop_ 
 _refln_index_h 
 _refln_index_k 
 _refln_index_l 
 _refln_F_squared_calc 
 _refln_F_squared_meas 
 _refln_F_squared_sigma 
 _refln_observed_status 
   2   0   0      531.56      419.22      4.69 o 
   4   0   0    13318.29    13130.67    125.85 o 
   6   0   0     6165.27     5511.08     83.34 o 
   8   0   0     9885.15     8883.58     58.37 o 
  10   0   0     4909.21     5149.12    118.97 o 
  12   0   0        0.35        2.27      5.82 o 
  14   0   0      368.85      326.87      6.97 o 
  16   0   0      601.59      629.07     13.63 o 
  18   0   0       62.01       71.80      4.66 o 
  20   0   0       37.21       35.21      4.04 o 
  22   0   0       25.81       21.18      3.41 o 
  24   0   0      137.50      127.55      4.72 o 
   1   1   0    53324.14    20570.85  10474.16 o 
   3   1   0      706.03      678.48      9.04 o 
   5   1   0    17913.48    17981.13    214.45 o 
   7   1   0      756.39      723.90     11.99 o 
   9   1   0      656.00      496.45     10.11 o 
  11   1   0     1852.56     2112.00     51.08 o 
  13   1   0      118.76      123.54      4.35 o 
  15   1   0       31.15       34.45      3.26 o 
  17   1   0      126.07      150.46      5.63 o 
  19   1   0       17.73       18.22      3.59 o 
  21   1   0      298.30      277.72      7.30 o 
  23   1   0        3.26       -0.77      2.79 o 
   0   2   0     2300.12     1580.19     25.47 o 
   2   2   0     1082.69      602.57    252.55 o 
   4   2   0     1471.56     1356.26     62.99 o 
   6   2   0      174.56      136.53      3.73 o 
   8   2   0      262.94      378.30      7.99 o 
  10   2   0     1729.88     1756.53     25.56 o 
  12   2   0      372.75      354.58      7.44 o 
  14   2   0        4.21        7.53      4.39 o 
  16   2   0        0.78       -2.11      4.01 o 
  18   2   0      114.58       97.73      6.81 o 
  20   2   0      101.09       91.56      5.12 o 
  22   2   0        1.43        1.65      4.97 o 
   1   3   0      170.87      183.55     14.05 o 
   3   3   0      716.72      523.24    182.19 o 
   5   3   0        0.51        5.65      3.25 o 
   7   3   0       11.84       71.69     37.53 o 
   9   3   0      576.33      674.31     34.62 o 
  11   3   0        2.77        5.05      6.04 o 
  13   3   0      154.75      189.60      6.70 o 
  15   3   0      386.32      416.90     22.19 o 
  17   3   0        9.23       17.34      3.72 o 
  19   3   0       18.84        6.93      4.50 o 
  21   3   0       19.59       13.37      5.27 o 
   0   4   0      366.62      315.88     10.10 o 
   2   4   0      293.84      246.30     36.02 o 
   4   4   0      121.64      106.41     34.36 o 
   6   4   0      401.82      318.58    143.56 o 
   8   4   0       19.26       30.38     12.29 o 
  10   4   0       63.59       89.23      5.59 o 
  12   4   0      194.54      215.70     17.79 o 
  14   4   0       74.82       62.49      4.35 o 
  16   4   0       66.06       71.34      5.93 o 
  18   4   0        4.15        2.71      4.90 o 
   1   5   0      847.76      796.43     46.18 o 
   3   5   0      441.59      429.72     12.96 o 
   5   5   0     1158.19     1089.29     30.81 o 
   7   5   0       78.80       73.54      7.02 o 
   9   5   0        0.43        0.00      9.22 o 
  11   5   0      223.39      250.12      8.78 o 
  13   5   0        5.46        2.63      7.24 o 
   2   6   0        0.93        3.95      2.85 o 
   4   6   0       24.63       17.12      3.73 o 
 -25   1   1        4.82        9.89      2.33 o 
 -23   1   1      102.27       99.12      4.81 o 
 -21   1   1      108.94       93.41      5.28 o 
 -19   1   1       59.88       54.57      4.04 o 
 -17   1   1       38.24       29.95      3.72 o 
 -15   1   1      193.73      176.88      5.41 o 
 -13   1   1      904.74      889.46     51.92 o 
 -11   1   1      242.75      259.80      6.70 o 
  -9   1   1     3066.31     2955.33     33.26 o 
  -7   1   1     1410.85     1682.19     17.95 o 
  -5   1   1    31050.32    31119.54     97.74 o 
  -3   1   1      337.32      339.53     14.96 o 
  -1   1   1     3828.32     2317.16   1474.86 o 
   1   1   1     2023.17     2003.80    268.08 o 
   3   1   1    17625.14    18688.71    625.31 o 
   5   1   1    19606.62    21130.03     74.68 o 
   7   1   1      195.17      244.05     14.28 o 
   9   1   1    11037.21    11694.58    295.77 o 
  11   1   1       43.57       46.56      4.06 o 
  13   1   1       19.64       21.02      3.18 o 
  15   1   1      258.23      253.68      6.06 o 
  17   1   1       28.35       36.07      9.33 o 
  19   1   1      120.71      119.27      7.68 o 
  21   1   1        2.16        3.51      5.74 o 
  23   1   1        0.75        1.10      2.64 o 
 -24   2   1       87.92       67.56      9.33 o 
 -22   2   1       34.22       33.48      5.38 o 
 -20   2   1       55.87       59.77      4.50 o 
 -18   2   1      344.82      314.01      8.08 o 
 -16   2   1      115.32      110.67      5.43 o 
 -14   2   1        6.20        3.21      5.38 o 
 -12   2   1     1903.98     2246.28     57.67 o 
 -10   2   1     1893.58     2134.12     73.35 o 
  -8   2   1      421.28      464.98     12.20 o 
  -6   2   1     1421.80     1567.28     49.72 o 
  -4   2   1     5034.60     5547.87     70.71 o 
  -2   2   1     2952.28     1687.02   1005.47 o 
   0   2   1     7809.82     5506.80   1470.56 o 
   2   2   1      359.24      253.96     45.27 o 
   4   2   1     2971.48     3242.68    230.72 o 
   6   2   1     2261.74     2778.36     62.34 o 
   8   2   1     7725.67     8063.95     59.45 o 
  10   2   1       66.94       65.89      3.57 o 
  12   2   1      372.11      299.10      6.68 o 
  14   2   1      372.73      389.44      8.79 o 
  16   2   1       11.24        8.69      7.24 o 
  18   2   1       10.64        0.33      6.69 o 
  20   2   1       39.92       36.99      4.19 o 
  22   2   1        1.30       -1.10      2.64 o 
 -21   3   1       45.39       51.12      3.41 o 
 -19   3   1       65.96       70.02      4.66 o 
 -17   3   1      467.63      409.61      9.01 o 
 -15   3   1      119.35       99.98      5.16 o 
 -13   3   1       40.21       34.36      3.88 o 
 -11   3   1      239.22      191.73      6.37 o 
  -9   3   1      306.14      350.85      7.28 o 
  -7   3   1      499.51      740.84     44.83 o 
  -5   3   1     1482.00     1166.09    319.16 o 
  -3   3   1      225.19      142.51     70.82 o 
  -1   3   1      688.10      436.07    137.32 o 
   1   3   1      978.30      809.82     80.32 o 
   3   3   1     3670.31     3491.14    111.49 o 
   5   3   1     3286.32     3222.25    154.28 o 
   7   3   1     1992.07     2094.81     41.36 o 
   9   3   1      243.96      280.94      6.52 o 
  11   3   1     1256.58     1309.80     27.00 o 
  13   3   1      979.69     1045.24     21.69 o 
  15   3   1       86.89       99.98     14.27 o 
  17   3   1        7.61       -0.99      6.67 o 
  19   3   1       24.14       19.02      4.28 o 
  21   3   1       17.13       13.68      2.48 o 
 -18   4   1      146.08      140.30      6.81 o 
 -16   4   1       69.98       68.27      6.15 o 
 -14   4   1      140.73      162.24      8.34 o 
 -10   4   1      314.54      331.64     11.42 o 
  -8   4   1       16.02        5.49     10.10 o 
  -6   4   1     1025.09      418.86     14.08 o 
  -4   4   1      209.49       86.08      6.15 o 
  -2   4   1     2777.18     1455.23     40.86 o 
   0   4   1     1918.22     1317.00     37.48 o 
   2   4   1      122.92      111.31      7.24 o 
   4   4   1     1634.25     1556.86     42.08 o 
   6   4   1     3713.27     3658.27     65.73 o 
   8   4   1        3.54        2.19     10.10 o 
  10   4   1      253.34      257.81     10.32 o 
  12   4   1       74.23       99.00      7.68 o 
  14   4   1      147.37      151.49      7.90 o 
  16   4   1      341.33      340.04     10.76 o 
  18   4   1      179.61      150.42      4.66 o 
  -7   5   1       37.41       23.27      5.05 o 
  -3   5   1      114.69       66.30      6.59 o 
  -1   5   1      451.10      364.92     12.08 o 
   1   5   1        3.17        3.29      5.49 o 
   3   5   1        7.89       15.14      5.49 o 
   5   5   1     1642.16     1548.74     42.08 o 
   7   5   1       39.48       47.63      5.93 o 
   9   5   1      100.33      105.81      7.24 o 
  11   5   1        2.03        1.54      3.95 o 
  13   5   1       80.63      104.06      5.49 o 
   2   6   1        0.24        1.10      5.71 o 
   4   6   1        0.03       -0.44      3.07 o 
 -24   0   2        0.51        4.83      3.95 o 
 -22   0   2      107.47      124.03      7.24 o 
 -20   0   2      426.99      375.44     12.52 o 
 -18   0   2      368.93      385.72     11.86 o 
 -16   0   2     1732.68     1899.10     43.42 o 
 -14   0   2        8.06        8.12      3.73 o 
 -12   0   2     1303.89     1244.13     27.98 o 
 -10   0   2      720.96      659.62     18.26 o 
  -8   0   2     4698.41     4495.22     41.40 o 
  -6   0   2     3268.19     3072.95     29.27 o 
  -4   0   2     4793.41     4624.46     30.99 o 
  -2   0   2     1491.42     1396.93     12.76 o 
   0   0   2     5428.62     5274.29     27.26 o 
   2   0   2     1927.42     1647.81     16.09 o 
   4   0   2   172691.30   194437.77   1115.30 o 
   6   0   2     3463.96     3133.68     32.55 o 
   8   0   2      544.82      469.95     12.53 o 
  10   0   2    11685.13    10886.24     84.99 o 
  12   0   2     9686.25     9007.00     85.34 o 
  14   0   2     2182.34     2420.36     46.78 o 
  16   0   2       34.96       30.95      5.05 o 
  18   0   2      357.24      349.90     11.42 o 
  20   0   2       50.23       74.19      6.59 o 
  22   0   2        4.58        5.27      4.39 o 
  24   0   2        8.49        6.36      3.51 o 
 -25   1   2        0.95        1.76      6.36 o 
 -23   1   2       44.47       65.41      6.15 o 
 -21   1   2      673.32      705.81     20.66 o 
 -19   1   2       52.69       65.85      6.80 o 
 -17   1   2      607.36      645.50     18.68 o 
 -15   1   2      261.91      194.36      7.91 o 
 -13   1   2       12.29       -0.66      7.24 o 
 -11   1   2     1233.39     1382.71     28.86 o 
  -9   1   2     1209.65     1248.07     24.24 o 
  -7   1   2      240.64      222.11      7.47 o 
  -5   1   2     4814.64     4625.42     38.43 o 
  -3   1   2    14676.08    16030.29     78.68 o 
  -1   1   2      316.08      221.05      6.82 o 
   1   1   2     3298.06     3150.81     27.12 o 
   3   1   2    53439.75    55331.84    486.79 o 
   5   1   2    33333.66    33771.82    152.94 o 
   7   1   2      425.89      387.75     11.87 o 
   9   1   2      935.10      752.57     20.91 o 
  11   1   2     2728.69     2805.36     44.89 o 
  13   1   2      735.64      764.52     22.43 o 
  15   1   2       24.87       25.90      5.05 o 
  17   1   2      138.24      130.63      7.90 o 
  19   1   2        7.03       12.29      4.39 o 
  21   1   2       24.13       27.00      4.83 o 
  23   1   2       30.64       27.00      4.83 o 
 -24   2   2       41.66       27.00      3.95 o 
 -22   2   2      253.82      240.91      9.44 o 
 -20   2   2      158.81      187.94      8.56 o 
 -18   2   2      113.99      126.23      7.90 o 
 -16   2   2      403.95      436.06     14.06 o 
 -14   2   2       49.27       52.24      5.71 o 
 -12   2   2      162.27      184.00      7.25 o 
 -10   2   2      245.34      314.72     10.10 o 
  -8   2   2     6040.06     6879.79     66.58 o 
  -6   2   2     1589.96     2160.57     33.31 o 
  -4   2   2     3366.68     2636.63     34.87 o 
  -2   2   2     4853.00     1324.24     23.46 o 
   0   2   2      523.28      203.42      6.38 o 
   2   2   2      495.54      397.75     12.09 o 
   4   2   2     6197.11     6453.28     58.70 o 
   6   2   2        5.89        3.07      3.07 o 
   8   2   2      525.97      624.02     18.24 o 
  10   2   2      547.39      608.37     17.36 o 
  12   2   2        2.06       -6.36      8.12 o 
  14   2   2      209.04      215.63      9.44 o 
  16   2   2       27.64       20.41      5.71 o 
  18   2   2       44.06       55.31      5.49 o 
  20   2   2        1.19       -1.98      8.56 o 
  22   2   2      115.41      109.33      6.15 o 
 -21   3   2      155.82      158.97      7.25 o 
 -19   3   2       28.66       23.05      5.71 o 
 -17   3   2       74.79       66.07      6.59 o 
 -15   3   2       58.73       39.73      5.71 o 
 -13   3   2       48.94       73.53      6.58 o 
 -11   3   2      297.81      306.38      9.88 o 
  -9   3   2       92.40      122.49      7.02 o 
  -7   3   2      980.81     1298.80     33.22 o 
  -5   3   2       74.34       56.42      5.05 o 
  -3   3   2     2813.16     1027.48     27.42 o 
  -1   3   2      189.23      116.38      5.93 o 
   1   3   2      307.22      277.65      8.13 o 
   3   3   2      102.23      135.45      6.37 o 
   5   3   2      328.91      307.31      9.23 o 
   7   3   2      179.42      214.96      8.56 o 
   9   3   2       14.77       13.39      4.83 o 
  11   3   2      582.60      675.79     20.00 o 
  13   3   2      356.52      399.11     12.30 o 
  15   3   2       50.57       74.19      6.80 o 
  17   3   2       49.26       40.83      6.15 o 
  19   3   2       22.62       25.90      3.95 o 
  21   3   2       64.27       63.22      4.39 o 
 -18   4   2       44.43       41.71      4.17 o 
 -16   4   2       29.46       26.34      4.61 o 
 -14   4   2      161.03      155.88      8.34 o 
 -12   4   2        0.90       -9.00      9.00 o 
 -10   4   2        1.46        7.90      4.61 o 
  -8   4   2       60.28       54.44      5.49 o 
  -6   4   2       76.00       52.68      5.27 o 
  -4   4   2       48.97       48.95      6.15 o 
  -2   4   2      973.49      712.93     20.46 o 
   0   4   2        2.53       -5.05      9.22 o 
   2   4   2      126.38      126.89      7.24 o 
   4   4   2       17.76       31.83      5.27 o 
   6   4   2      211.61      223.09      9.88 o 
   8   4   2       83.08       90.44      6.80 o 
  10   4   2      370.72      356.07     12.52 o 
  12   4   2       12.26      -10.75     10.75 o 
  14   4   2      163.82      134.15      8.78 o 
  16   4   2      358.04      338.74     10.11 o 
  18   4   2        3.23        8.78      3.29 o 
  -5   5   2        2.91        5.27      9.66 o 
  -3   5   2       12.17       -6.58     12.07 o 
  -1   5   2      769.45      718.94     20.89 o 
   1   5   2      216.59      227.27      9.88 o 
   3   5   2       91.95       83.86      7.46 o 
   5   5   2      219.04      226.39     10.32 o 
   7   5   2      141.76      138.54      7.90 o 
   9   5   2       97.52       91.32      7.02 o 
  11   5   2      111.69      109.55      6.81 o 
  13   5   2        1.12        1.76      7.02 o 
   0   6   2      116.26       75.53      5.27 o 
   2   6   2       20.80       12.29      3.29 o 
 -25   1   3       65.59       56.64      5.05 o 
 -23   1   3       48.59       43.90      5.49 o 
 -21   1   3       39.32       49.39      5.49 o 
 -19   1   3       37.57       39.51      5.71 o 
 -17   1   3      208.22      197.84      9.22 o 
 -15   1   3      247.56      215.66      7.69 o 
 -13   1   3      402.23      334.18     10.55 o 
 -11   1   3      532.68      434.38     12.75 o 
  -9   1   3     1582.08     1712.89     28.47 o 
  -7   1   3     1950.14     2176.63     28.54 o 
  -5   1   3     1265.86     1315.33     19.88 o 
  -3   1   3     6302.64     6693.75     44.57 o 
  -1   1   3       69.77       81.68      3.07 o 
   1   1   3     2158.66     2204.09     23.78 o 
   3   1   3    29191.59    30218.24    135.48 o 
   5   1   3      909.70      815.96     17.40 o 
   7   1   3     1705.19     1792.19     28.92 o 
   9   1   3     1912.09     2033.40     35.32 o 
  11   1   3       22.77       20.41      3.51 o 
  13   1   3      318.30      302.01      9.44 o 
  15   1   3      147.50      131.51      7.25 o 
  17   1   3       13.04       16.90      5.71 o 
  19   1   3       44.31       45.00      5.49 o 
  21   1   3       17.02        9.00     10.10 o 
  23   1   3        2.51        8.78      3.07 o 
 -24   2   3        0.03        2.41      3.07 o 
 -22   2   3       10.64       13.39      4.39 o 
 -20   2   3       97.36      103.62      7.46 o 
 -18   2   3      276.62      271.00     10.10 o 
 -16   2   3      775.13      802.73     24.62 o 
 -14   2   3      876.10      920.87     26.17 o 
 -12   2   3      271.85      239.17      7.91 o 
 -10   2   3       59.37       48.29      4.61 o 
  -8   2   3    15824.97    17701.21    116.46 o 
  -6   2   3        8.59       22.39      3.29 o 
  -4   2   3      539.90      597.89     16.93 o 
  -2   2   3      521.89      652.88     16.71 o 
   0   2   3      502.79      553.00     15.83 o 
   2   2   3    10038.09    11007.84     77.91 o 
   4   2   3     1445.05     1477.22     27.78 o 
   6   2   3       27.56       30.07      3.95 o 
   8   2   3     1547.92     1520.38     33.28 o 
  10   2   3       93.15       65.86      5.49 o 
  12   2   3      666.35      636.61     19.78 o 
  14   2   3       31.74       25.68      5.27 o 
  16   2   3       43.81       44.12      5.71 o 
  18   2   3      116.71      122.94      7.46 o 
  20   2   3      111.33      113.72      7.03 o 
  22   2   3        8.04        6.58      3.73 o 
 -21   3   3       12.64       21.07      3.73 o 
 -19   3   3      167.38      158.96      8.78 o 
 -17   3   3      119.37      135.45      7.68 o 
 -15   3   3       81.52       88.46      6.80 o 
 -13   3   3     1913.08     1999.99     47.61 o 
 -11   3   3      568.11      605.24     17.58 o 
  -9   3   3      160.35      167.96      7.03 o 
  -7   3   3       50.44       82.53      5.49 o 
  -5   3   3      441.45      377.94     10.99 o 
  -3   3   3     2708.15     1970.26     38.25 o 
  -1   3   3      245.33      232.36      7.47 o 
   1   3   3       39.96       28.97      4.17 o 
   3   3   3       17.21        5.93      7.24 o 
   5   3   3      581.26      597.64     18.24 o 
   7   3   3     2114.73     2028.28     44.12 o 
   9   3   3       96.61       96.15      6.81 o 
  11   3   3      896.25      990.76     30.13 o 
  13   3   3      464.36      431.28     12.52 o 
  15   3   3       44.92       32.05      5.49 o 
  17   3   3       88.58      104.49      6.81 o 
  19   3   3       24.92       27.88      3.73 o 
 -18   4   3      146.47      159.18      7.25 o 
 -16   4   3       22.78       30.51      5.49 o 
 -14   4   3      413.70      410.15     13.84 o 
 -12   4   3        2.87        5.71      9.00 o 
 -10   4   3        2.26        0.00      7.90 o 
  -8   4   3      478.07      418.99     12.30 o 
  -6   4   3        2.24        4.39      4.39 o 
  -4   4   3        0.20       -6.36      8.34 o 
  -2   4   3      227.06      231.23      9.22 o 
   0   4   3        2.04       -3.07      8.12 o 
   2   4   3        2.99       13.61      5.27 o 
   4   4   3       73.81       84.95      6.37 o 
   6   4   3        2.26       -2.19      5.49 o 
   8   4   3     1558.47     1582.89     44.49 o 
  10   4   3     1367.15     1528.29     42.93 o 
  12   4   3       62.20       59.49      6.37 o 
  14   4   3       97.61       90.66      6.59 o 
  16   4   3       65.81       83.85      5.93 o 
  -5   5   3      150.95      107.36      8.56 o 
  -3   5   3      312.44      242.69      9.66 o 
  -1   5   3      552.36      450.49     13.19 o 
   1   5   3      152.24      155.88      8.56 o 
   3   5   3      158.10      163.57      8.56 o 
   5   5   3        3.05       10.10      5.05 o 
   7   5   3       43.71       44.56      5.71 o 
   9   5   3      525.80      486.11     15.16 o 
  11   5   3       20.11       20.41      4.17 o 
  13   5   3        0.32        2.63      5.93 o 
   2   6   3       46.36       34.02      4.17 o 
 -26   0   4       60.60       39.73      4.39 o 
 -24   0   4        0.03        0.88      6.80 o 
 -22   0   4      110.80      102.96      7.46 o 
 -20   0   4      228.12      262.85     10.10 o 
 -18   0   4      783.44      839.03     24.19 o 
 -16   0   4     2382.85     2430.86     48.34 o 
 -14   0   4      149.51      156.11      6.37 o 
 -12   0   4     1527.21     1533.17     30.20 o 
 -10   0   4     6072.03     5288.13     51.75 o 
  -8   0   4    15602.40    15061.56     87.04 o 
  -6   0   4      310.38      282.70      8.13 o 
  -4   0   4     4371.07     4314.78     32.07 o 
  -2   0   4     2126.98     1856.87     18.30 o 
   0   0   4     5579.27     5503.95     35.22 o 
   2   0   4     8684.71     8321.44     49.89 o 
   4   0   4    19792.96    19907.56     99.88 o 
   6   0   4     1923.31     1964.59     28.08 o 
   8   0   4     6951.54     6621.64     61.27 o 
  10   0   4      654.02      638.32     17.81 o 
  12   0   4       92.93       92.64      6.15 o 
  14   0   4     2377.94     2380.85     49.66 o 
  16   0   4     1153.31     1087.27     31.69 o 
  18   0   4       21.84       38.41      5.71 o 
  20   0   4       20.52       20.19      5.05 o 
  22   0   4        0.25        3.07      6.80 o 
 -25   1   4       12.31        1.32      7.24 o 
 -23   1   4      138.71      153.68      7.46 o 
 -21   1   4       70.09       85.17      6.59 o 
 -19   1   4       34.32       28.09      5.71 o 
 -17   1   4      817.72      822.84     26.39 o 
 -15   1   4     1011.56     1023.99     30.80 o 
 -13   1   4     4294.24     4509.97     58.39 o 
 -11   1   4     1985.47     1874.24     33.56 o 
  -9   1   4       16.09       28.97      3.07 o 
  -7   1   4      221.73      228.02      7.03 o 
  -5   1   4     9092.10     9626.78     61.53 o 
  -3   1   4     8351.89     8393.42     53.39 o 
  -1   1   4      303.91      505.65     11.87 o 
   1   1   4     3823.40     4025.46     34.69 o 
   3   1   4      258.21      418.14     12.74 o 
   5   1   4      313.99      299.50      8.35 o 
   7   1   4     2584.33     2536.01     36.52 o 
   9   1   4     1253.38     1193.64     27.75 o 
  11   1   4      610.11      629.14     20.22 o 
  13   1   4      791.57      815.37     24.63 o 
  15   1   4     1218.87     1179.67     31.91 o 
  17   1   4       13.09       21.51      4.61 o 
  19   1   4        3.39       -1.10      8.56 o 
  21   1   4       11.61       17.78      4.17 o 
  23   1   4       41.56       43.02      4.39 o 
 -24   2   4        3.54       -3.29      6.36 o 
 -22   2   4       12.22       15.58      5.49 o 
 -20   2   4      190.13      169.07      8.78 o 
 -18   2   4      509.90      555.25     15.82 o 
 -16   2   4     1132.67     1238.63     33.01 o 
 -14   2   4      461.24      410.65     12.08 o 
 -12   2   4      247.49      240.04      7.91 o 
 -10   2   4      259.91      203.38      6.59 o 
  -8   2   4      173.66      150.86      5.71 o 
  -6   2   4      493.69      491.31     14.73 o 
  -4   2   4     4205.88     4584.56     47.65 o 
  -2   2   4     6497.62     6977.30     59.05 o 
   0   2   4      870.05     1042.42     22.02 o 
   2   2   4        2.09        5.49      5.93 o 
   4   2   4     1367.92     1550.67     29.32 o 
   6   2   4       49.55       56.41      4.17 o 
   8   2   4    10964.68    11705.59    100.05 o 
  10   2   4      366.79      340.94     10.98 o 
  12   2   4      413.74      463.98     13.62 o 
  14   2   4       22.82       24.14      5.49 o 
  16   2   4      104.48      123.59      7.90 o 
  18   2   4       17.48        8.34     10.54 o 
  20   2   4        1.49       -3.29      8.34 o 
  22   2   4        7.76       10.10      3.29 o 
 -21   3   4       78.47       60.59      5.49 o 
 -19   3   4       11.64       -5.05      9.00 o 
 -17   3   4      347.17      341.33     11.20 o 
 -15   3   4       59.56       66.73      6.80 o 
 -13   3   4      109.72      115.69      7.46 o 
 -11   3   4       88.81      112.39      6.81 o 
  -9   3   4      126.26      159.61      7.03 o 
  -7   3   4       57.18       79.24      5.71 o 
  -5   3   4      201.71      207.29      7.47 o 
  -3   3   4     3680.40     4054.05     55.63 o 
  -1   3   4       52.26       49.61      4.17 o 
   1   3   4     1083.78     1267.16     31.48 o 
   3   3   4       79.24      100.76      5.27 o 
   5   3   4       98.38      105.81      5.71 o 
   7   3   4      568.34      570.98     17.36 o 
   9   3   4     2346.21     2303.60     49.87 o 
  11   3   4      374.32      352.56     10.98 o 
  13   3   4       13.66        3.51     10.32 o 
  15   3   4      110.68       80.35      7.68 o 
  17   3   4       31.26       35.34      5.49 o 
  19   3   4       22.59       28.31      4.17 o 
 -18   4   4       14.56       12.73      4.39 o 
 -16   4   4       18.26       18.66      4.61 o 
 -14   4   4        0.03       -8.56      8.56 o 
 -12   4   4      143.09      127.34      7.90 o 
 -10   4   4      382.15      364.20     11.42 o 
  -8   4   4      337.94      325.95     11.20 o 
  -6   4   4      118.78      110.21      7.46 o 
  -4   4   4        7.91       13.61      5.27 o 
  -2   4   4      195.00      192.35      8.34 o 
   0   4   4      103.63      144.89      8.34 o 
   2   4   4     1133.39     1297.17     39.39 o 
   4   4   4      143.39      169.05      8.78 o 
   6   4   4        3.68       19.09      5.71 o 
   8   4   4       16.75       19.31      5.71 o 
  10   4   4        2.56       -7.68      9.00 o 
  12   4   4        8.34       -7.24      9.22 o 
  14   4   4       19.01        7.90      9.66 o 
  16   4   4        9.65        1.32      7.46 o 
  -5   5   4      573.65      446.12     12.75 o 
  -3   5   4        2.53      -10.75     10.75 o 
  -1   5   4      310.54      322.42     11.86 o 
   1   5   4        9.17       18.22      5.27 o 
   3   5   4      469.27      497.87     15.60 o 
   5   5   4       45.89       41.70      5.93 o 
   7   5   4       16.85       13.83      4.61 o 
   9   5   4        0.12       -2.41      7.24 o 
  11   5   4       36.58       29.41      4.61 o 
   0   6   4       51.34       37.87      2.64 o 
 -25   1   5       21.83       15.58      4.17 o 
 -23   1   5       80.42       73.54      6.59 o 
 -21   1   5       39.83       54.43      6.58 o 
 -19   1   5       38.20       45.87      5.49 o 
 -17   1   5        2.11       -8.12     10.10 o 
 -15   1   5       13.71        6.80      4.17 o 
 -13   1   5      764.25      698.05     20.23 o 
 -11   1   5      326.17      301.19      9.45 o 
  -9   1   5      399.55      396.25     12.53 o 
  -7   1   5     2693.04     2775.76     33.49 o 
  -5   1   5     2376.72     2494.58     29.06 o 
  -3   1   5       33.49       37.76      2.85 o 
  -1   1   5     7313.39     7917.19     52.97 o 
   1   1   5     8190.68     8419.26     57.15 o 
   3   1   5     2681.87     2723.01     32.17 o 
   5   1   5      195.88      199.20      5.93 o 
   7   1   5     1556.54     1834.42     31.98 o 
   9   1   5      753.09      811.56     24.19 o 
  11   1   5       35.30       37.75      4.83 o 
  13   1   5       48.59       21.07      4.83 o 
  15   1   5      553.22      519.05     15.38 o 
  17   1   5      136.17      148.19      9.00 o 
  19   1   5       11.09        9.22      4.17 o 
  21   1   5        6.85        9.22      3.95 o 
 -24   2   5       27.94       30.51      3.95 o 
 -22   2   5      286.28      272.34     10.32 o 
 -20   2   5       23.74        8.78     10.97 o 
 -18   2   5       26.15       21.51      5.71 o 
 -16   2   5        2.64        3.07      4.17 o 
 -14   2   5       86.14       73.32      6.59 o 
 -12   2   5     2035.88     1949.33     40.59 o 
 -10   2   5     2260.03     2130.36     39.09 o 
  -8   2   5      386.56      296.41      8.57 o 
  -6   2   5     2396.99     2332.84     35.60 o 
  -4   2   5     6514.19     6844.17     60.99 o 
  -2   2   5       48.96       32.71      3.51 o 
   0   2   5     2247.24     2637.60     36.27 o 
   2   2   5     8659.17     9414.91     74.89 o 
   4   2   5     2843.14     2967.99     42.06 o 
   6   2   5     4436.98     4591.85     56.66 o 
   8   2   5      869.27      773.42     23.32 o 
  10   2   5      267.61      251.02      8.78 o 
  12   2   5       38.56       42.80      6.15 o 
  14   2   5      682.90      746.71     23.52 o 
  16   2   5       45.82       48.29      5.71 o 
  18   2   5        1.37        3.95      3.95 o 
  20   2   5        1.26        0.66      3.73 o 
 -23   3   5       37.12       23.27      3.73 o 
 -21   3   5        2.35       -3.07      6.36 o 
 -19   3   5        4.45        9.00      5.05 o 
 -17   3   5       11.59       11.19      4.39 o 
 -15   3   5      423.64      437.83     13.62 o 
 -13   3   5      848.48      954.37     29.03 o 
 -11   3   5      386.91      399.37     12.74 o 
  -9   3   5       44.15       47.19      5.27 o 
  -7   3   5     1540.33     1577.32     37.46 o 
  -5   3   5     3137.78     3276.37     51.11 o 
  -3   3   5      455.80      378.83     10.99 o 
  -1   3   5     1041.25     1046.92     29.05 o 
   1   3   5      996.61     1133.46     29.93 o 
   3   3   5       59.17       66.51      5.49 o 
   5   3   5       57.51       58.61      5.27 o 
   7   3   5     1491.52     1555.87     40.09 o 
   9   3   5        1.44       -9.44      9.44 o 
  11   3   5      817.04      870.72     25.73 o 
  13   3   5      146.70      167.30      9.00 o 
  15   3   5       78.80       77.71      7.24 o 
  17   3   5       10.44        5.27      8.78 o 
  19   3   5       10.32        9.88      3.73 o 
 -20   4   5        0.52        5.71      3.07 o 
 -18   4   5       90.82      137.64      6.81 o 
 -16   4   5      174.59      223.08      9.44 o 
 -14   4   5       20.35       20.19      5.27 o 
 -12   4   5       24.52       50.70      5.71 o 
 -10   4   5     1508.03     1560.91     43.16 o 
  -8   4   5       47.33       52.46      6.58 o 
  -6   4   5      122.79      101.21      7.68 o 
  -4   4   5      797.79      686.01     21.33 o 
  -2   4   5       56.32       47.41      6.37 o 
   0   4   5      153.46      171.69      8.56 o 
   2   4   5     1183.07     1198.05     32.57 o 
   4   4   5        0.24        6.58      9.88 o 
   6   4   5        1.57        5.71      9.00 o 
   8   4   5      138.66      151.92      7.90 o 
  10   4   5       13.86       31.61      6.58 o 
  12   4   5       87.70       86.93      7.02 o 
  14   4   5       12.27       18.00      4.17 o 
  16   4   5       52.02       48.29      4.83 o 
  -5   5   5       14.64       14.49      5.27 o 
  -3   5   5      493.64      408.69     12.74 o 
  -1   5   5      147.13      129.75      8.56 o 
   1   5   5       17.11       24.14      5.27 o 
   3   5   5      316.87      343.29     11.20 o 
   5   5   5        3.18       -8.56      8.56 o 
   7   5   5       12.08        5.27      9.66 o 
   9   5   5       13.59       18.88      4.61 o 
  11   5   5       16.72       19.31      4.17 o 
 -26   0   6        0.83       -5.93      5.93 o 
 -24   0   6      947.96     1001.57     27.72 o 
 -22   0   6     1179.23     1191.64     33.89 o 
 -20   0   6       38.25       45.22      5.71 o 
 -18   0   6       84.17       80.12      6.15 o 
 -16   0   6       42.86       61.02      5.27 o 
 -14   0   6       31.94       24.58      3.51 o 
 -12   0   6     7645.17     7482.15     71.12 o 
 -10   0   6     1457.30     1349.74     25.80 o 
  -8   0   6     6052.70     5301.30     47.84 o 
  -6   0   6     6878.35     6286.69     48.20 o 
  -4   0   6     8956.08     8883.38     55.78 o 
  -2   0   6      510.05      480.90     11.88 o 
   0   0   6     7683.10     7298.44     49.73 o 
   2   0   6    36240.18    34318.44    153.67 o 
   4   0   6      200.13      195.92      5.93 o 
   6   0   6     2210.51     2116.96     32.50 o 
   8   0   6     5081.28     4973.31     56.80 o 
  10   0   6      102.31       76.40      5.05 o 
  12   0   6       41.24       25.90      4.39 o 
  14   0   6        6.50        5.27      4.17 o 
  16   0   6       12.33        7.90      4.61 o 
  18   0   6     1272.90     1253.09     33.68 o 
  20   0   6       24.63       31.17      5.27 o 
  22   0   6        4.25        4.83      6.58 o 
 -25   1   6       13.85        4.17      8.34 o 
 -23   1   6      588.03      568.57     17.36 o 
 -21   1   6       99.05      104.93      7.90 o 
 -19   1   6      128.23      143.14      7.90 o 
 -17   1   6        0.50       -1.10      7.02 o 
 -15   1   6      112.60       74.42      5.93 o 
 -13   1   6     2429.85     2309.51     41.75 o 
 -11   1   6     1240.67     1178.06     27.09 o 
  -9   1   6     2914.43     3000.60     39.00 o 
  -7   1   6     3762.73     4097.30     42.73 o 
  -5   1   6     1264.71     1233.13     21.18 o 
  -3   1   6    12660.90    12431.62     74.58 o 
  -1   1   6     3444.27     3751.69     36.10 o 
   1   1   6      879.18      866.14     17.84 o 
   3   1   6     2110.71     2083.31     29.64 o 
   5   1   6     1214.60     1083.94     23.58 o 
   7   1   6     4462.61     4536.88     53.59 o 
   9   1   6      197.28      207.29      7.03 o 
  11   1   6      299.75      334.51      9.44 o 
  13   1   6      460.99      458.76     14.28 o 
  15   1   6      143.39      136.56      7.90 o 
  17   1   6       30.79       28.97      5.49 o 
  19   1   6      165.83      155.67      7.68 o 
  21   1   6        0.42       -4.83      7.02 o 
 -24   2   6       29.02       42.80      4.83 o 
 -22   2   6        4.14        1.98      8.34 o 
 -20   2   6        8.34        7.68      7.68 o 
 -18   2   6       17.42       20.41      4.61 o 
 -16   2   6      293.30      296.49     10.54 o 
 -14   2   6       25.24       29.85      4.61 o 
 -12   2   6     1582.02     1688.58     37.68 o 
 -10   2   6     1132.38     1297.12     30.82 o 
  -8   2   6     2302.26     2456.87     39.33 o 
  -6   2   6       32.93       18.88      3.07 o 
  -4   2   6      594.80      761.51     20.01 o 
  -2   2   6     2371.86     2592.95     36.72 o 
   0   2   6     3816.59     4060.45     46.88 o 
   2   2   6     3915.82     4249.41     50.20 o 
   4   2   6       68.28       59.27      4.17 o 
   6   2   6     2000.15     1868.12     37.29 o 
   8   2   6      710.52      688.41     21.77 o 
  10   2   6       74.14       85.83      6.59 o 
  12   2   6     1545.59     1536.04     42.51 o 
  14   2   6      358.93      353.64     11.20 o 
  16   2   6       80.23       81.00      6.59 o 
  18   2   6        0.80        8.34      4.61 o 
  20   2   6       32.27       32.27      4.61 o 
 -23   3   6       22.09       24.36      3.29 o 
 -21   3   6        9.53       12.07      3.95 o 
 -19   3   6       15.08        8.12     10.10 o 
 -17   3   6      240.25      236.28     10.10 o 
 -15   3   6        1.09       -6.80      9.00 o 
 -13   3   6      465.70      502.47     14.94 o 
 -11   3   6       41.96       43.46      5.05 o 
  -9   3   6       17.03       17.12      4.61 o 
  -7   3   6      620.64      652.41     19.12 o 
  -5   3   6     1026.05     1171.33     31.25 o 
  -3   3   6       96.65      139.18      6.81 o 
  -1   3   6      642.35      674.69     21.10 o 
   1   3   6     1722.76     2043.71     40.78 o 
   3   3   6      260.03      285.50      9.22 o 
   5   3   6      684.15      783.06     24.40 o 
   7   3   6      874.49      979.98     28.81 o 
   9   3   6       44.25       48.29      5.27 o 
  11   3   6      429.46      428.83     12.52 o 
  13   3   6      826.06      817.09     24.63 o 
  15   3   6       11.75       17.12      3.95 o 
  17   3   6       36.53       33.36      4.83 o 
  19   3   6        1.11        4.39      5.93 o 
 -20   4   6        0.85       -5.93      5.93 o 
 -18   4   6       14.08       20.41      4.61 o 
 -16   4   6        9.01        6.58      9.44 o 
 -14   4   6      142.88      130.19      8.56 o 
 -12   4   6        0.55       -1.10     10.10 o 
 -10   4   6      117.75      145.99      7.90 o 
  -8   4   6      137.49      145.34      7.90 o 
  -6   4   6       88.88       83.20      6.59 o 
  -4   4   6      562.65      577.52     17.14 o 
  -2   4   6        0.32        0.00     10.75 o 
   0   4   6      351.56      426.56     12.96 o 
   2   4   6      479.38      480.07     14.28 o 
   4   4   6      223.34      266.14     10.10 o 
   6   4   6      986.21     1062.85     31.67 o 
   8   4   6        0.82        1.10      7.90 o 
  10   4   6       14.67        9.44     10.54 o 
  12   4   6       54.23       49.61      5.71 o 
  14   4   6       26.32       25.68      4.61 o 
  16   4   6       16.35       23.27      3.73 o 
  -7   5   6      188.34      189.93      8.78 o 
  -5   5   6      137.48      105.16      8.12 o 
  -3   5   6      366.14      305.77     11.42 o 
  -1   5   6      415.02      416.96     12.52 o 
   1   5   6      263.95      248.38     10.32 o 
   3   5   6      169.59      199.58      8.78 o 
   5   5   6      148.28      170.15      8.34 o 
   7   5   6        0.96        4.17      6.58 o 
   9   5   6       18.92       20.85      4.17 o 
  11   5   6        0.00       -5.27      5.93 o 
 -25   1   7       28.15       29.19      4.17 o 
 -23   1   7       18.69       34.02      4.83 o 
 -21   1   7       96.86       81.44      7.90 o 
 -19   1   7      334.44      322.65     11.20 o 
 -17   1   7      718.33      758.45     22.20 o 
 -15   1   7      295.39      313.86      9.44 o 
 -13   1   7      764.07      776.98     21.55 o 
 -11   1   7      507.38      538.95     16.48 o 
  -9   1   7      564.82      531.88     15.17 o 
  -7   1   7       33.95       30.51      3.29 o 
  -5   1   7      611.09      710.82     17.16 o 
  -3   1   7     3841.16     3943.29     39.23 o 
  -1   1   7      295.47      254.90      8.35 o 
   1   1   7     5708.66     6343.38     53.80 o 
   3   1   7     5182.98     5266.23     51.60 o 
   5   1   7     8910.59     8898.52     74.63 o 
   7   1   7      677.31      591.51     18.47 o 
   9   1   7      102.01      115.91      6.15 o 
  11   1   7     1015.45     1022.61     27.50 o 
  13   1   7      296.74      288.59     10.54 o 
  15   1   7       18.00       22.61      5.71 o 
  17   1   7        1.62        6.58      8.56 o 
  19   1   7      125.11      101.21      7.03 o 
  21   1   7        5.51        8.34      3.51 o 
 -24   2   7       13.16       11.63      3.51 o 
 -22   2   7       16.98       24.58      4.61 o 
 -20   2   7      219.97      241.76      9.88 o 
 -18   2   7       73.96       58.61      6.80 o 
 -16   2   7       58.54       56.19      5.27 o 
 -14   2   7      302.36      292.77      9.44 o 
 -12   2   7        4.14        0.88      4.17 o 
 -10   2   7      359.52      366.00     10.54 o 
  -8   2   7     2245.50     2268.83     38.43 o 
  -6   2   7     1082.43     1131.99     26.20 o 
  -4   2   7      682.40      900.22     22.43 o 
  -2   2   7     2217.46     2203.60     35.14 o 
   0   2   7     3808.46     3977.85     48.40 o 
   2   2   7      162.77      145.58      5.71 o 
   4   2   7     1526.46     1657.46     33.72 o 
   6   2   7     5702.61     5692.72     68.60 o 
   8   2   7       33.21       24.80      4.39 o 
  10   2   7       78.55       85.83      6.80 o 
  12   2   7      471.95      479.85     14.28 o 
  14   2   7      305.43      309.01     11.42 o 
  16   2   7        2.38        0.00      8.56 o 
  18   2   7      223.08      189.29      8.56 o 
  20   2   7        0.56       -6.36      6.36 o 
 -23   3   7       21.04       39.07      3.95 o 
 -21   3   7       42.60       46.75      5.71 o 
 -19   3   7      720.95      712.30     20.23 o 
 -17   3   7       29.94       28.97      5.49 o 
 -15   3   7       40.36       36.22      5.71 o 
 -13   3   7       16.52       28.09      5.49 o 
 -11   3   7       49.40       61.02      5.93 o 
  -9   3   7        0.82        4.61      7.46 o 
  -7   3   7      887.04      935.69     25.73 o 
  -5   3   7       63.21       46.32      4.83 o 
  -3   3   7     1847.69     1779.49     39.03 o 
  -1   3   7     1523.86     1609.25     37.46 o 
   1   3   7      729.21      695.91     22.21 o 
   3   3   7       33.47       33.36      4.39 o 
   5   3   7     1906.87     2018.61     45.86 o 
   7   3   7     1025.66      984.92     29.04 o 
   9   3   7      226.42      223.76      9.88 o 
  11   3   7      208.40      252.51     10.10 o 
  13   3   7        0.31        7.68      5.49 o 
  15   3   7        7.78        0.88      8.56 o 
  17   3   7        2.69        5.71      7.24 o 
 -20   4   7       11.96       13.83      3.29 o 
 -18   4   7      328.90      346.41     10.54 o 
 -16   4   7      170.13      170.60      8.34 o 
 -14   4   7        5.07        8.34      9.44 o 
 -12   4   7      670.31      755.70     23.52 o 
 -10   4   7        4.46       -2.19      9.00 o 
  -8   4   7      277.90      299.33     11.20 o 
  -6   4   7      534.36      550.01     16.70 o 
  -4   4   7       24.21       15.36      5.49 o 
  -2   4   7       61.70       82.75      6.59 o 
   0   4   7     2745.42     2977.13     58.52 o 
   2   4   7      819.48      804.55     24.63 o 
   4   4   7      809.67      864.77     25.95 o 
   6   4   7      533.52      550.66     16.92 o 
   8   4   7       38.85       61.68      6.58 o 
  10   4   7        1.48       -9.22      9.22 o 
  12   4   7        4.20       12.29      4.39 o 
  14   4   7       44.13       69.36      5.49 o 
  -7   5   7      167.96      140.74      7.68 o 
  -5   5   7      212.08      211.24      9.00 o 
  -3   5   7       52.28       51.80      6.15 o 
  -1   5   7       88.86       75.95      7.02 o 
   1   5   7      304.63      289.26      9.88 o 
   3   5   7       22.52       20.85      4.83 o 
   5   5   7       66.87       74.19      6.15 o 
   7   5   7      183.27      195.43      8.56 o 
   9   5   7        1.05        3.07      6.36 o 
 -26   0   8       18.95       14.27      3.73 o 
 -24   0   8      262.75      301.31      9.88 o 
 -22   0   8      477.57      481.61     14.06 o 
 -20   0   8     2604.57     2714.22     57.84 o 
 -18   0   8     5424.38     5289.50     78.44 o 
 -16   0   8      884.27      874.06     25.29 o 
 -14   0   8      137.66      134.81      5.93 o 
 -12   0   8     7287.34     8065.03     76.38 o 
 -10   0   8        5.87        5.49      6.58 o 
  -8   0   8    22367.31    21643.00    120.91 o 
  -6   0   8      833.32      840.23     18.28 o 
  -4   0   8      128.41      143.61      4.39 o 
  -2   0   8     8500.55     7937.58     58.16 o 
   0   0   8     9517.55     9047.43     64.43 o 
   2   0   8     1167.91     1224.58     23.14 o 
   4   0   8      178.04      151.75      5.27 o 
   6   0   8    19027.50    18859.29    123.34 o 
   8   0   8       40.34       37.53      4.17 o 
  10   0   8       67.99      108.88      5.93 o 
  12   0   8     1100.38      902.15     28.16 o 
  14   0   8      455.29      437.20     13.40 o 
  16   0   8      598.35      593.60     16.70 o 
  18   0   8        0.32        5.93      7.68 o 
  20   0   8      537.03      465.95     13.63 o 
 -25   1   8        2.92        0.66      5.71 o 
 -23   1   8       25.93       31.17      4.83 o 
 -21   1   8      256.11      267.48     10.10 o 
 -19   1   8     3207.27     3380.65     64.11 o 
 -17   1   8      191.01      205.96      9.22 o 
 -15   1   8      648.14      641.66     19.34 o 
 -13   1   8      861.31     1034.08     28.82 o 
 -11   1   8     2711.84     2916.53     44.01 o 
  -9   1   8     1184.24     1390.44     28.20 o 
  -7   1   8      260.39      209.78      6.37 o 
  -5   1   8     4784.43     4549.44     45.99 o 
  -3   1   8     6442.30     6627.27     55.50 o 
  -1   1   8     2915.81     3274.11     37.93 o 
   1   1   8     3580.90     3602.47     41.55 o 
   3   1   8     3471.81     3299.97     42.61 o 
   5   1   8     3643.86     3402.30     46.58 o 
   7   1   8     2085.83     2092.70     39.95 o 
   9   1   8        3.80        0.00      7.46 o 
  11   1   8      533.84      555.53     16.70 o 
  13   1   8      288.78      316.91     10.98 o 
  15   1   8       80.85       82.54      6.80 o 
  17   1   8      335.13      336.72     11.42 o 
  19   1   8      166.37      171.70      8.12 o 
 -24   2   8        5.38        6.80      3.51 o 
 -22   2   8       86.14       91.98      6.59 o 
 -20   2   8      253.31      275.60     10.98 o 
 -18   2   8        3.21       12.29      4.61 o 
 -16   2   8       44.40       52.24      6.37 o 
 -14   2   8     1132.08     1205.29     35.43 o 
 -12   2   8       74.48       91.76      5.93 o 
 -10   2   8      127.23      130.63      5.93 o 
  -8   2   8      828.61      817.67     23.98 o 
  -6   2   8      740.86      785.87     22.43 o 
  -4   2   8     2772.05     3220.61     44.04 o 
  -2   2   8        4.65       10.10      2.85 o 
   0   2   8       92.17      216.02      6.37 o 
   2   2   8     1316.84     1413.60     30.84 o 
   4   2   8      257.36      283.98      8.35 o 
   6   2   8        6.52       23.26      3.95 o 
   8   2   8      136.13      127.34      7.25 o 
  10   2   8     3896.97     3846.69     65.55 o 
  12   2   8      339.62      389.65     13.40 o 
  14   2   8       10.37        7.90      5.49 o 
  16   2   8      130.99      124.70      7.90 o 
  18   2   8        5.70        9.22      3.95 o 
 -23   3   8        6.40        3.29      5.49 o 
 -21   3   8      194.27      234.08      8.78 o 
 -19   3   8       18.36        3.95      9.88 o 
 -17   3   8      118.74      130.40      7.68 o 
 -15   3   8        1.68        5.71      4.61 o 
 -13   3   8       43.61       42.36      5.49 o 
 -11   3   8       10.97       13.17      5.05 o 
  -9   3   8      139.57      147.54      7.46 o 
  -7   3   8      204.65      222.22      8.78 o 
  -5   3   8        6.78       10.10      3.29 o 
  -3   3   8      433.50      447.77     13.18 o 
  -1   3   8      713.18      895.29     24.40 o 
   1   3   8      127.29      150.61      7.03 o 
   3   3   8       48.24       59.27      5.49 o 
   5   3   8      323.11      353.18     10.98 o 
   7   3   8      901.80      920.62     28.81 o 
   9   3   8      990.17     1036.03     31.45 o 
  11   3   8     1103.52     1073.92     31.46 o 
  13   3   8        8.11       14.49      5.27 o 
  15   3   8       89.00       62.34      6.15 o 
  17   3   8        0.10       -1.32      7.02 o 
 -20   4   8       19.59       19.10      3.73 o 
 -18   4   8       18.33       20.85      4.39 o 
 -16   4   8        1.50       -0.88      8.34 o 
 -14   4   8       43.40       33.14      6.15 o 
 -12   4   8       68.34       73.97      6.59 o 
 -10   4   8        0.37        1.10      7.90 o 
  -8   4   8       23.75       25.90      5.71 o 
  -6   4   8      145.92      158.29      7.90 o 
  -4   4   8        2.69        7.68      4.39 o 
  -2   4   8      155.14      158.96      7.68 o 
   0   4   8      213.08      237.81     10.10 o 
   2   4   8      191.51      194.32      9.00 o 
   4   4   8      310.95      324.17     11.20 o 
   6   4   8       44.73       65.85      6.58 o 
   8   4   8      135.83      143.58      8.56 o 
  10   4   8       88.95      103.61      7.68 o 
  12   4   8       40.63       39.95      4.83 o 
  14   4   8       21.19       25.02      4.17 o 
  -7   5   8      329.86      289.94     10.32 o 
  -5   5   8       83.96       83.20      6.81 o 
  -3   5   8      482.83      442.74     13.84 o 
  -1   5   8      424.95      414.12     12.74 o 
   1   5   8      209.03      193.01      8.56 o 
   3   5   8      186.52      181.37      8.12 o 
   5   5   8      102.85      102.30      6.59 o 
   7   5   8        5.47       -2.85      7.02 o 
   9   5   8      227.51      275.19      9.00 o 
 -25   1   9        1.36       -1.32      6.36 o 
 -23   1   9      113.56      111.52      6.81 o 
 -21   1   9      721.67      721.93     21.10 o 
 -19   1   9        8.32        2.19      9.00 o 
 -17   1   9      280.46      304.17     10.32 o 
 -15   1   9     1025.08     1087.56     32.34 o 
 -13   1   9     2436.76     2657.08     45.94 o 
 -11   1   9      436.87      431.57     12.96 o 
  -9   1   9     4158.55     4419.40     52.22 o 
  -7   1   9      170.40      151.96      5.27 o 
  -5   1   9     1914.23     2034.46     31.15 o 
  -3   1   9     1095.70     1260.58     24.45 o 
  -1   1   9      100.77      142.05      5.05 o 
   1   1   9      826.71      787.37     20.69 o 
   3   1   9       35.53       31.17      3.95 o 
   5   1   9      515.71      609.47     18.24 o 
   7   1   9      113.85      107.14      6.15 o 
   9   1   9     1102.15     1067.95     31.47 o 
  11   1   9       11.47       13.39      5.05 o 
  13   1   9       93.59       87.15      7.90 o 
  15   1   9     1414.41     1323.26     35.45 o 
  17   1   9       11.32       -9.66     10.54 o 
  19   1   9       72.34       59.71      4.83 o 
 -24   2   9       31.92       35.56      4.83 o 
 -22   2   9      107.98      129.30      7.46 o 
 -20   2   9      574.25      602.15     18.46 o 
 -18   2   9       34.89       41.70      5.71 o 
 -16   2   9     2692.56     2676.12     56.09 o 
 -14   2   9       75.46       66.07      5.93 o 
 -12   2   9       56.98       54.22      5.27 o 
 -10   2   9      310.27      340.02      9.88 o 
  -8   2   9      205.27      225.53      7.47 o 
  -6   2   9     1519.90     1847.26     35.71 o 
  -4   2   9       74.79       69.15      4.83 o 
  -2   2   9     1701.73     2097.36     37.27 o 
   0   2   9        3.37        6.36      3.07 o 
   2   2   9        1.91        1.32      6.80 o 
   4   2   9      267.14      243.35      7.69 o 
   6   2   9       19.67        8.56      4.39 o 
   8   2   9       66.11       68.27      5.93 o 
  10   2   9     2998.74     2847.88     58.56 o 
  12   2   9       77.13       69.81      6.80 o 
  14   2   9      146.42      160.27      8.56 o 
  16   2   9      276.67      270.79     10.10 o 
  18   2   9        2.31       -6.15      6.80 o 
 -23   3   9       46.13       66.07      4.83 o 
 -21   3   9      150.45      151.28      7.03 o 
 -19   3   9        8.33       22.61      4.83 o 
 -17   3   9       89.02      100.76      7.68 o 
 -15   3   9     1516.71     1568.86     42.94 o 
 -13   3   9       90.29       73.54      6.59 o 
 -11   3   9     2786.43     2945.24     56.32 o 
  -9   3   9       67.14       57.29      5.93 o 
  -7   3   9      398.69      503.96     14.72 o 
  -5   3   9        6.34        8.78      4.39 o 
  -3   3   9       29.96       27.88      4.39 o 
  -1   3   9       16.19       26.56      4.39 o 
   1   3   9      275.04      278.92      9.22 o 
   3   3   9      171.04      193.87      7.68 o 
   5   3   9     1897.36     1955.46     46.95 o 
   7   3   9       19.11       18.66      5.49 o 
   9   3   9      340.04      330.34     11.20 o 
  11   3   9      373.60      350.36     12.08 o 
  13   3   9        0.69        9.88      4.83 o 
  15   3   9       58.47       62.56      5.49 o 
  17   3   9        1.83       -5.93      5.93 o 
 -18   4   9        2.94       -0.66      7.90 o 
 -16   4   9      283.67      291.22      9.88 o 
 -14   4   9     1140.12     1105.11     30.59 o 
 -12   4   9      344.31      344.63     12.08 o 
 -10   4   9       47.25       41.49      5.71 o 
  -8   4   9      306.01      360.41     11.20 o 
  -6   4   9     1001.76      995.80     30.36 o 
  -4   4   9      138.71      161.14      7.90 o 
  -2   4   9      109.17      123.16      7.90 o 
   0   4   9       70.43       79.90      7.90 o 
   2   4   9       40.28       36.22      5.71 o 
   4   4   9      725.77      859.55     24.84 o 
   6   4   9      145.15      163.78      8.78 o 
   8   4   9       23.93       24.36      5.05 o 
  10   4   9      670.03      710.50     20.66 o 
  12   4   9       73.26       95.05      5.71 o 
 -11   5   9       10.10        3.07      6.80 o 
  -9   5   9        1.55       -8.34      8.34 o 
  -7   5   9       70.39       52.02      5.49 o 
  -5   5   9       41.81       44.56      5.49 o 
  -3   5   9      182.19      189.27      9.44 o 
  -1   5   9       68.68       73.54      5.49 o 
   1   5   9       28.92       29.63      5.27 o 
   3   5   9       20.96       23.49      4.17 o 
   5   5   9       92.95       92.64      5.93 o 
   7   5   9       30.64       16.46      4.39 o 
 -26   0  10      381.92      355.94     10.99 o 
 -24   0  10      271.40      284.41      9.88 o 
 -22   0  10      975.36      884.91     27.94 o 
 -20   0  10      183.81      163.36      9.00 o 
 -18   0  10       11.16       23.48      5.27 o 
 -16   0  10     3950.76     3724.62     61.81 o 
 -14   0  10     3903.83     3691.91     56.96 o 
 -12   0  10     3215.72     3141.63     48.04 o 
 -10   0  10      147.38      151.72      5.71 o 
  -8   0  10    40489.95    41734.10    202.90 o 
  -6   0  10     7181.01     7067.60     62.01 o 
  -4   0  10    10135.14    10870.31     78.32 o 
  -2   0  10      113.74      155.23      4.83 o 
   0   0  10       58.01       55.98      3.73 o 
   2   0  10       39.47       32.49      3.73 o 
   4   0  10      437.88      476.41     14.28 o 
   6   0  10     1049.66      947.01     27.51 o 
   8   0  10     1284.44     1184.51     32.59 o 
  10   0  10     3606.98     3493.34     60.86 o 
  12   0  10       14.83       19.75      5.49 o 
  14   0  10       43.17       75.07      6.80 o 
  16   0  10       10.81       11.19      5.05 o 
  18   0  10      478.24      458.38     12.75 o 
 -25   1  10      508.42      501.74     14.94 o 
 -23   1  10       15.67       21.07      4.83 o 
 -21   1  10       12.68       18.66      4.39 o 
 -19   1  10        5.25        2.19     10.10 o 
 -17   1  10      464.84      479.41     14.72 o 
 -15   1  10     2201.71     2045.26     44.57 o 
 -13   1  10     1929.44     1918.99     39.92 o 
 -11   1  10     5339.58     5089.04     61.89 o 
  -9   1  10     3431.82     3733.79     49.65 o 
  -7   1  10     4306.27     4842.10     53.81 o 
  -5   1  10      944.48     1103.31     24.65 o 
  -3   1  10     1286.68     1437.09     27.77 o 
  -1   1  10      116.57      122.51      5.05 o 
   1   1  10     2082.10     1984.49     34.67 o 
   3   1  10     1004.46     1230.78     29.05 o 
   5   1  10      454.64      529.13     16.04 o 
   7   1  10      418.56      437.43     13.40 o 
   9   1  10      506.47      498.58     15.60 o 
  11   1  10      125.65      131.06      7.68 o 
  13   1  10      355.09      376.48     12.30 o 
  15   1  10      287.43      275.84     10.54 o 
  17   1  10       58.38       77.49      6.15 o 
  19   1  10        0.09        0.00      5.93 o 
 -24   2  10       29.98       31.17      4.83 o 
 -22   2  10       78.42       78.15      6.37 o 
 -20   2  10       16.78        4.39     10.75 o 
 -18   2  10       17.36       23.70      5.71 o 
 -16   2  10     2682.30     2806.93     56.97 o 
 -14   2  10      609.96      619.36     18.02 o 
 -12   2  10       32.85       23.27      4.39 o 
 -10   2  10     1118.92     1178.39     32.13 o 
  -8   2  10      936.26     1003.27     28.60 o 
  -6   2  10      120.38       91.11      5.49 o 
  -4   2  10      830.53      933.80     25.96 o 
  -2   2  10     1648.03     1810.23     36.16 o 
   0   2  10     1674.70     1813.28     36.60 o 
   2   2  10       15.46       27.22      3.73 o 
   4   2  10      111.81      134.58      6.59 o 
   6   2  10        1.45        3.73      3.73 o 
   8   2  10      205.20      209.92      9.22 o 
  10   2  10        7.95       -3.29     11.19 o 
  12   2  10       20.00        7.90     10.10 o 
  14   2  10      576.91      558.43     16.48 o 
  16   2  10      182.37      179.39      8.34 o 
  18   2  10        0.07        1.10      5.71 o 
 -23   3  10      204.50      231.69      6.81 o 
 -21   3  10       23.39       28.53      4.61 o 
 -19   3  10       16.09        5.71      7.68 o 
 -17   3  10      155.35      190.57      8.78 o 
 -15   3  10      862.28      953.71     30.57 o 
 -13   3  10      200.50      205.52      8.78 o 
 -11   3  10      120.90      126.23      7.46 o 
  -9   3  10        3.60       -5.05      8.12 o 
  -7   3  10       29.66       23.92      4.83 o 
  -5   3  10      187.39      223.75      8.34 o 
  -3   3  10        7.43       23.05      4.61 o 
  -1   3  10        1.24        2.85      8.56 o 
   1   3  10       88.12       87.81      6.81 o 
   3   3  10       31.02       36.87      5.05 o 
   5   3  10        0.06        6.58      8.56 o 
   7   3  10       82.54       68.49      6.80 o 
   9   3  10       10.50        9.00      4.39 o 
  11   3  10      184.37      159.19      8.34 o 
  13   3  10       91.64       88.69      7.24 o 
  15   3  10      276.59      257.64      8.35 o 
 -18   4  10       21.33       31.61      4.17 o 
 -16   4  10       28.81       32.27      5.27 o 
 -14   4  10       56.45       52.02      5.93 o 
 -12   4  10        0.72       -6.36      7.46 o 
 -10   4  10      141.82      136.12      7.90 o 
  -8   4  10      713.53      781.92     24.84 o 
  -6   4  10        0.16        5.71      4.61 o 
  -4   4  10        3.37       -2.19     10.10 o 
  -2   4  10      733.52      776.24     22.64 o 
   0   4  10       18.70       21.51      5.71 o 
   2   4  10      435.63      438.28     13.62 o 
   4   4  10        9.22        9.88      5.49 o 
   6   4  10        0.13        3.07      8.34 o 
   8   4  10        4.13        5.71      3.73 o 
  10   4  10       22.12       21.95      4.83 o 
  12   4  10        7.74        4.39      7.46 o 
 -13   5  10        7.52       -4.83      6.58 o 
 -11   5  10      127.89      114.82      6.37 o 
  -9   5  10        2.51       -1.54      7.24 o 
  -7   5  10       39.62       51.36      5.05 o 
  -5   5  10        0.80        4.39      8.78 o 
  -3   5  10      943.32      826.02     25.08 o 
  -1   5  10        8.56        6.15      4.39 o 
   1   5  10      263.56      269.47      9.22 o 
   3   5  10        8.45        9.22      3.95 o 
   5   5  10       76.95       78.15      5.49 o 
   7   5  10        9.55       14.27      3.29 o 
 -25   1  11        0.31        5.49      7.02 o 
 -23   1  11       10.56       13.17      3.73 o 
 -21   1  11       47.59       49.17      6.58 o 
 -19   1  11      545.84      566.50     18.02 o 
 -17   1  11     2571.06     2537.90     53.42 o 
 -15   1  11      271.04      230.82      8.57 o 
 -13   1  11      590.34      581.36     18.46 o 
 -11   1  11     1370.66     1434.81     33.70 o 
  -9   1  11        9.69        8.34      3.95 o 
  -7   1  11       69.76      106.03      5.27 o 
  -5   1  11     2040.02     2235.91     36.65 o 
  -3   1  11       20.76       38.41      3.29 o 
  -1   1  11       40.03       25.46      3.51 o 
   1   1  11       48.35       44.12      3.73 o 
   3   1  11        8.34        6.36      3.51 o 
   5   1  11       84.41       94.61      5.71 o 
   7   1  11       33.30       34.90      4.61 o 
   9   1  11       85.97       91.10      6.15 o 
  11   1  11       76.97       79.24      6.80 o 
  13   1  11       17.71        3.29     10.10 o 
  15   1  11        4.34        1.98      7.90 o 
  17   1  11        4.86       -5.49      7.68 o 
 -24   2  11        0.53       -1.32      6.58 o 
 -22   2  11        0.40        1.76      8.12 o 
 -20   2  11      269.94      289.23     10.76 o 
 -18   2  11      331.60      350.10     11.20 o 
 -16   2  11     3175.34     3278.15     62.11 o 
 -14   2  11      140.35      151.71      8.12 o 
 -12   2  11     1358.30     1334.11     36.55 o 
 -10   2  11     1801.39     1929.18     41.67 o 
  -8   2  11     1500.13     1664.71     37.67 o 
  -6   2  11      240.92      251.90      8.13 o 
  -4   2  11      998.68      992.44     28.39 o 
  -2   2  11      257.74      226.65      7.25 o 
   0   2  11       39.16       32.92      4.61 o 
   2   2  11        5.24        2.41      7.46 o 
   4   2  11       30.94       41.70      4.61 o 
   6   2  11       55.66       54.00      5.93 o 
   8   2  11      299.07      287.27     10.76 o 
  10   2  11      112.58       97.03      7.90 o 
  12   2  11      142.56      129.31      7.68 o 
  14   2  11      111.97      110.43      7.68 o 
  16   2  11        8.92        3.73      7.46 o 
 -21   3  11       46.07       66.07      5.27 o 
 -19   3  11       29.26       47.41      5.71 o 
 -17   3  11       79.53      100.98      7.46 o 
 -15   3  11      221.14      236.49     10.10 o 
 -13   3  11      986.56     1093.21     32.55 o 
 -11   3  11     3967.56     4393.76     71.09 o 
  -9   3  11       10.65       19.75      5.27 o 
  -7   3  11     1514.54     1530.96     40.31 o 
  -5   3  11     1283.47     1395.67     38.30 o 
  -3   3  11      107.37      111.30      6.81 o 
  -1   3  11        1.68       -5.93      7.02 o 
   1   3  11      794.95      888.09     26.83 o 
   3   3  11       61.75       69.58      6.37 o 
   5   3  11      130.88      146.87      7.68 o 
   7   3  11      229.48      228.37      9.00 o 
   9   3  11       26.48       38.41      5.49 o 
  11   3  11        0.68       -7.02     10.97 o 
  13   3  11      377.35      363.58     10.54 o 
  15   3  11       64.12       67.83      5.27 o 
 -18   4  11       33.89       47.85      4.61 o 
 -16   4  11       10.95       -5.05      8.34 o 
 -14   4  11      152.47      120.32      7.68 o 
 -12   4  11      469.49      552.57     16.92 o 
 -10   4  11      579.12      560.40     15.38 o 
  -8   4  11      841.67      853.18     24.63 o 
  -6   4  11      478.13      553.01     16.92 o 
  -4   4  11       14.82       29.41      5.71 o 
  -2   4  11      374.20      317.19     11.20 o 
   0   4  11       12.15        7.90     10.10 o 
   2   4  11       74.58       74.20      6.59 o 
   4   4  11        0.41        6.36      8.56 o 
   6   4  11       76.77       79.90      7.02 o 
   8   4  11      208.90      226.61      8.78 o 
  10   4  11        7.36        5.71      7.90 o 
  12   4  11        9.42        5.93      7.02 o 
 -13   5  11        1.70       -2.19      6.15 o 
 -11   5  11      261.14      240.50      7.91 o 
  -9   5  11       80.60       66.73      5.27 o 
  -7   5  11       62.49       46.54      4.83 o 
  -5   5  11       38.22       45.00      5.05 o 
  -3   5  11      432.13      383.18     11.64 o 
  -1   5  11       28.56       19.53      4.83 o 
   1   5  11      157.17      157.43      7.68 o 
   3   5  11       11.32        1.98      6.15 o 
   5   5  11       41.37       32.71      4.17 o 
 -26   0  12       35.05       36.22      4.17 o 
 -24   0  12      818.26      814.36     24.85 o 
 -22   0  12      188.57      164.68      8.34 o 
 -20   0  12      537.19      508.26     15.82 o 
 -18   0  12      101.58      126.23      7.68 o 
 -16   0  12       42.34       67.17      5.93 o 
 -14   0  12      104.16      102.52      6.15 o 
 -12   0  12      693.28      682.68     20.89 o 
 -10   0  12      238.62      171.96      6.15 o 
  -8   0  12     4676.51     4469.70     55.37 o 
  -6   0  12     4631.37     4385.63     52.94 o 
  -4   0  12    16719.01    17975.87    118.51 o 
  -2   0  12     2782.78     2781.01     41.60 o 
   0   0  12      105.30      179.36      6.15 o 
   2   0  12     2537.63     2375.27     41.54 o 
   4   0  12      316.48      305.76     10.10 o 
   6   0  12       50.44       59.70      5.27 o 
   8   0  12      438.33      459.39     14.06 o 
  10   0  12        0.15       -7.68      8.78 o 
  12   0  12      135.97      137.43      7.90 o 
  14   0  12       12.12        4.17      9.44 o 
  16   0  12       11.71       15.14      4.17 o 
  18   0  12      375.33      381.65     11.43 o 
 -25   1  12        8.35       -0.66      6.80 o 
 -23   1  12      190.25      182.03      8.34 o 
 -21   1  12      760.75      758.94     23.74 o 
 -19   1  12      166.29      177.40      9.00 o 
 -17   1  12      384.09      380.90     11.86 o 
 -15   1  12        1.36        2.85      7.90 o 
 -13   1  12     3194.60     3028.44     53.97 o 
 -11   1  12      479.51      368.51     10.99 o 
  -9   1  12      581.94      533.05     16.27 o 
  -7   1  12     3778.89     3628.91     50.78 o 
  -5   1  12     5079.06     5428.38     61.66 o 
  -3   1  12     5790.77     6144.40     65.80 o 
  -1   1  12      228.19      193.92      6.59 o 
   1   1  12      117.15      118.99      5.71 o 
   3   1  12       39.93       37.75      4.61 o 
   5   1  12        0.62       -7.90      7.90 o 
   7   1  12     1270.06     1262.87     36.76 o 
   9   1  12       52.53       55.53      6.59 o 
  11   1  12      110.59       99.45      6.81 o 
  13   1  12      178.80      169.94      8.56 o 
  15   1  12       18.71       21.73      4.61 o 
  17   1  12       64.01       59.27      5.27 o 
 -24   2  12       29.31       29.41      4.39 o 
 -22   2  12       97.44      114.15      7.02 o 
 -20   2  12        9.88        4.17      5.27 o 
 -18   2  12        6.75        4.61      9.00 o 
 -16   2  12        2.99        9.00     10.10 o 
 -14   2  12      463.54      478.75     14.72 o 
 -12   2  12     2668.49     2803.05     53.89 o 
 -10   2  12     3447.11     3548.82     58.87 o 
  -8   2  12      504.41      487.63     14.28 o 
  -6   2  12      211.22      194.78      7.25 o 
  -4   2  12     1444.74     1668.86     37.23 o 
  -2   2  12      184.29      187.96      7.25 o 
   0   2  12      206.09      260.65      8.34 o 
   2   2  12      881.05      908.37     25.29 o 
   4   2  12        3.02       39.94      4.83 o 
   6   2  12       24.52       32.70      5.27 o 
   8   2  12       11.02       10.10      4.39 o 
  10   2  12       40.63       45.00      5.71 o 
  12   2  12        7.66       11.41      4.17 o 
  14   2  12        2.87        3.51      6.15 o 
  16   2  12        0.61       -5.71      6.36 o 
 -21   3  12       80.77       96.15      6.59 o 
 -19   3  12       75.86       83.64      6.37 o 
 -17   3  12        0.91        1.10      8.34 o 
 -15   3  12      150.70      155.44      7.90 o 
 -13   3  12        9.49       -1.10     11.19 o 
 -11   3  12     4201.45     4744.32     74.88 o 
  -9   3  12       37.07       30.07      5.27 o 
  -7   3  12       10.15       10.54      4.17 o 
  -5   3  12      142.43      141.61      7.25 o 
  -3   3  12      173.15      189.04      8.12 o 
  -1   3  12      384.21      411.66     12.52 o 
   1   3  12       10.96       21.51      5.27 o 
   3   3  12       14.18       -2.19     10.97 o 
   5   3  12       15.16        9.00     10.10 o 
   7   3  12        6.81       -7.90     10.10 o 
   9   3  12        0.00       -1.10      8.34 o 
  11   3  12        0.40       -3.73      9.00 o 
  13   3  12       34.29       26.34      5.05 o 
 -18   4  12        1.20        3.73      5.71 o 
 -16   4  12      148.76      142.27      7.25 o 
 -14   4  12        7.42       10.32      4.61 o 
 -12   4  12      387.23      381.79     12.30 o 
 -10   4  12       98.37      105.59      7.46 o 
  -8   4  12      174.70      208.80      8.78 o 
  -6   4  12      728.48      790.53     24.62 o 
  -4   4  12      143.66      157.85      9.00 o 
  -2   4  12       54.90       52.46      6.80 o 
   0   4  12        0.39       -8.78      8.78 o 
   2   4  12      225.82      233.42      9.66 o 
   4   4  12      233.68      229.70     10.10 o 
   6   4  12      126.91      124.48      7.46 o 
   8   4  12       95.09      101.42      6.37 o 
  10   4  12       37.80       40.39      4.39 o 
 -11   5  12        5.13       12.29      3.07 o 
  -9   5  12      140.49      158.96      7.03 o 
  -7   5  12        8.29       18.66      3.73 o 
  -5   5  12       40.89       31.61      4.61 o 
  -3   5  12        5.53       16.90      3.95 o 
  -1   5  12        1.06        0.00      8.12 o 
   1   5  12      450.56      413.99     12.53 o 
   3   5  12        0.22        1.32      6.15 o 
 -25   1  13        7.76        7.68      3.29 o 
 -23   1  13        2.65        0.00      4.39 o 
 -21   1  13       33.44       32.92      6.37 o 
 -19   1  13      371.07      347.72     11.20 o 
 -17   1  13      506.34      495.48     15.38 o 
 -15   1  13      535.77      576.18     16.48 o 
 -13   1  13      795.89      781.06     22.21 o 
 -11   1  13       43.65       31.83      4.17 o 
  -9   1  13      383.61      300.76      9.23 o 
  -7   1  13      540.70      518.26     15.82 o 
  -5   1  13     2781.59     3111.44     48.64 o 
  -3   1  13      175.91      202.89      7.03 o 
  -1   1  13      530.89      508.35     15.38 o 
   1   1  13       14.28       23.70      3.95 o 
   3   1  13       26.88       26.12      4.39 o 
   5   1  13      128.78      129.09      6.81 o 
   7   1  13      128.97      127.77      7.46 o 
   9   1  13        3.61        1.10     10.10 o 
  11   1  13        6.93        5.49      5.49 o 
  13   1  13      139.92      129.09      8.12 o 
  15   1  13        7.43       13.61      3.95 o 
  17   1  13       25.31       18.88      3.73 o 
 -24   2  13      215.18      202.48      7.25 o 
 -22   2  13       18.38       12.73      4.17 o 
 -20   2  13      109.17       97.25      7.24 o 
 -18   2  13        5.66       -1.10      7.90 o 
 -16   2  13     2000.96     1906.33     48.50 o 
 -14   2  13        4.55       -8.56     10.75 o 
 -12   2  13      958.99      970.48     28.38 o 
 -10   2  13        3.03        6.58      4.83 o 
  -8   2  13      236.84      279.99      9.00 o 
  -6   2  13     4381.01     4404.14     64.77 o 
  -4   2  13     1340.39     1264.82     34.57 o 
  -2   2  13        8.64        6.15      7.90 o 
   0   2  13     1011.55     1132.83     33.00 o 
   2   2  13      620.42      672.80     20.44 o 
   4   2  13       35.84       21.95      5.27 o 
   6   2  13       19.12       19.75      4.39 o 
   8   2  13       16.29        9.00      4.61 o 
  10   2  13       29.08       37.09      5.49 o 
  12   2  13       15.11        9.66      4.83 o 
  14   2  13        0.13       -7.68      7.68 o 
 -21   3  13        9.19        8.12      3.51 o 
 -19   3  13      168.03      160.50      7.90 o 
 -17   3  13       47.61       39.95      5.05 o 
 -15   3  13       74.05       90.44      7.68 o 
 -13   3  13      331.21      337.80     11.20 o 
 -11   3  13      846.53      949.28     29.25 o 
  -9   3  13      185.56      200.25      8.78 o 
  -7   3  13     2164.69     2283.19     50.95 o 
  -5   3  13      103.18      117.67      7.46 o 
  -3   3  13      416.15      482.43     13.84 o 
  -1   3  13     1654.76     1710.85     44.72 o 
   1   3  13      213.61      196.31      8.78 o 
   3   3  13       52.23       65.41      6.80 o 
   5   3  13      375.45      414.06     12.30 o 
   7   3  13       84.02       88.47      7.46 o 
   9   3  13        6.92        6.80      8.78 o 
  11   3  13        0.52        5.71      7.24 o 
  13   3  13       13.09       19.31      3.51 o 
 -18   4  13        1.62       -6.58      6.58 o 
 -16   4  13       69.66       95.49      6.15 o 
 -14   4  13        0.33        4.39      7.02 o 
 -12   4  13       13.78        4.83      9.88 o 
 -10   4  13       99.56       81.22      7.24 o 
  -8   4  13      774.22      851.75     24.84 o 
  -6   4  13       51.85       60.14      6.59 o 
  -4   4  13       57.54       61.46      6.59 o 
  -2   4  13      182.17      217.59      9.88 o 
   0   4  13      282.82      306.15     10.76 o 
   2   4  13      218.25      232.32     10.32 o 
   4   4  13       34.85       39.07      5.71 o 
   6   4  13       12.79       19.31      4.17 o 
   8   4  13        0.22        2.19      7.02 o 
  10   4  13       89.88       89.13      4.61 o 
 -11   5  13        0.23        0.00      6.15 o 
  -9   5  13        1.23        3.07      6.36 o 
  -7   5  13       77.24       98.35      6.15 o 
  -5   5  13        2.95        5.71      3.51 o 
  -3   5  13      282.33      309.48      9.01 o 
  -1   5  13        9.62       13.17      3.29 o 
   1   5  13        1.00        5.49      6.15 o 
   3   5  13       42.29       36.44      4.17 o 
 -26   0  14      118.69      126.24      5.71 o 
 -24   0  14      792.00      719.13     22.21 o 
 -22   0  14      127.03      128.87      7.90 o 
 -20   0  14      429.32      459.59     14.50 o 
 -18   0  14       99.28      112.40      7.90 o 
 -16   0  14      685.08      759.91     23.52 o 
 -14   0  14        6.64        0.88      8.78 o 
 -12   0  14      118.16      131.94      7.03 o 
 -10   0  14       88.57       68.93      5.71 o 
  -8   0  14      131.96       79.48      5.27 o 
  -6   0  14      599.04      474.38     13.85 o 
  -4   0  14      274.71      292.11      8.79 o 
  -2   0  14     2361.53     2165.40     41.96 o 
   0   0  14     5523.52     5423.28     68.99 o 
   2   0  14     1545.96     1682.50     38.99 o 
   4   0  14       75.77       79.90      5.71 o 
   6   0  14      114.30      114.60      7.24 o 
   8   0  14      206.19      171.49      9.00 o 
  10   0  14      229.41      200.26     10.10 o 
  12   0  14      259.77      228.17      9.44 o 
  14   0  14       32.30       25.68      5.05 o 
  16   0  14       10.74       10.32      3.73 o 
 -25   1  14       83.88       74.20      4.83 o 
 -23   1  14       48.44       53.78      5.05 o 
 -21   1  14      517.91      519.24     15.60 o 
 -19   1  14      748.18      706.36     21.32 o 
 -17   1  14       54.34       59.27      5.49 o 
 -15   1  14       17.65       19.97      5.27 o 
 -13   1  14      794.79      853.38     26.39 o 
 -11   1  14       99.19      159.38      7.24 o 
  -9   1  14      356.27      379.15     10.76 o 
  -7   1  14       46.18       43.46      4.83 o 
  -5   1  14      330.44      273.26      8.57 o 
  -3   1  14     2098.68     1991.80     40.16 o 
  -1   1  14     2284.29     2451.21     46.13 o 
   1   1  14      374.88      413.87     12.30 o 
   3   1  14      438.67      406.89     12.30 o 
   5   1  14      307.22      276.51     10.32 o 
   7   1  14      160.95      155.88      8.78 o 
   9   1  14       14.35       18.00      5.71 o 
  11   1  14      108.71      110.20      7.46 o 
  13   1  14       30.29       30.07      5.49 o 
  15   1  14        2.19        1.32      7.46 o 
 -24   2  14        2.40        3.95      5.71 o 
 -22   2  14        2.56        3.95      6.36 o 
 -20   2  14      173.62      185.53      7.90 o 
 -18   2  14        7.51       -1.10      9.88 o 
 -16   2  14      139.18      144.46      7.90 o 
 -14   2  14     1114.54     1071.54     31.02 o 
 -12   2  14      893.51      919.51     28.59 o 
 -10   2  14      185.96      209.03      9.00 o 
  -8   2  14     1836.99     1933.60     44.31 o 
  -6   2  14     1070.90     1086.98     29.04 o 
  -4   2  14      145.25      149.73      7.46 o 
  -2   2  14      317.49      334.95     10.54 o 
   0   2  14     1651.02     1807.54     43.62 o 
   2   2  14      235.15      216.96      9.44 o 
   4   2  14        1.82       -6.58      8.78 o 
   6   2  14        3.64       12.29      4.61 o 
   8   2  14        6.52       12.29      4.39 o 
  10   2  14       42.78       38.19      5.05 o 
  12   2  14       72.24       80.56      6.15 o 
  14   2  14        8.31        8.34      3.29 o 
 -21   3  14       24.41       28.31      3.95 o 
 -19   3  14      184.69      216.28      8.34 o 
 -17   3  14      110.05      108.45      6.81 o 
 -15   3  14       32.26       31.39      5.49 o 
 -13   3  14      502.44      532.83     15.60 o 
 -11   3  14      893.00      931.78     27.05 o 
  -9   3  14       16.11        9.00      5.71 o 
  -7   3  14     2348.07     2540.64     55.82 o 
  -5   3  14        2.91        4.39      4.39 o 
  -3   3  14       14.58       12.07      4.39 o 
  -1   3  14      265.11      300.42     11.20 o 
   1   3  14      281.57      275.18     10.10 o 
   3   3  14      171.90      147.54      7.90 o 
   5   3  14        0.42        7.68      8.78 o 
   7   3  14        0.38        1.98      8.12 o 
   9   3  14       25.48       23.92      5.27 o 
  11   3  14        7.65        6.36      7.02 o 
 -18   4  14       42.12       43.90      4.39 o 
 -16   4  14      348.64      344.68      9.89 o 
 -14   4  14        5.21        5.93      4.17 o 
 -12   4  14       76.42       74.42      5.49 o 
 -10   4  14       17.47       29.85      5.05 o 
  -8   4  14      417.69      458.71     14.50 o 
  -6   4  14      123.69      121.18      8.34 o 
  -4   4  14       76.60       99.22      7.46 o 
  -2   4  14      384.22      414.96     13.62 o 
   0   4  14       19.04       21.29      5.05 o 
   2   4  14       37.82       42.80      5.71 o 
   4   4  14       80.04       70.90      6.15 o 
   6   4  14        0.42        2.19      6.80 o 
   8   4  14       37.88       31.39      4.17 o 
  -9   5  14        2.78       10.75      3.29 o 
  -7   5  14       25.67       16.90      3.73 o 
  -5   5  14      242.44      267.72      8.13 o 
  -3   5  14       14.88       21.95      3.73 o 
  -1   5  14        6.45        2.19      5.71 o 
 -25   1  15       12.74       12.51      3.51 o 
 -23   1  15        7.01        7.24      7.24 o 
 -21   1  15      354.79      343.10     10.98 o 
 -19   1  15       59.16       61.02      6.59 o 
 -17   1  15       68.40       64.32      6.80 o 
 -15   1  15      529.17      499.47     14.28 o 
 -13   1  15     1969.56     1947.68     46.30 o 
 -11   1  15      111.40       85.18      6.81 o 
  -9   1  15      309.35      289.70      9.88 o 
  -7   1  15     2227.90     2230.34     45.46 o 
  -5   1  15       67.24       65.85      5.05 o 
  -3   1  15     1563.54     1748.65     40.10 o 
  -1   1  15      236.81      240.68      9.00 o 
   1   1  15       46.83       41.27      4.83 o 
   3   1  15      470.68      455.69     14.50 o 
   5   1  15        2.72       -2.19      4.39 o 
   7   1  15       20.21       18.00      5.71 o 
   9   1  15       81.33       63.00      6.59 o 
  11   1  15       56.64       48.73      5.93 o 
  13   1  15        0.79        2.41      3.95 o 
  15   1  15        3.62        5.49      2.85 o 
 -24   2  15       70.31       59.05      4.17 o 
 -22   2  15       17.20       20.63      3.73 o 
 -20   2  15      148.07      141.83      7.68 o 
 -18   2  15       33.40       36.44      5.27 o 
 -16   2  15      115.07      110.42      7.90 o 
 -14   2  15      999.29     1015.81     30.36 o 
 -12   2  15     2078.63     2106.09     49.17 o 
 -10   2  15      136.72      139.63      8.34 o 
  -8   2  15      289.02      321.31     10.10 o 
  -6   2  15      577.67      633.60     18.90 o 
  -4   2  15       15.04       28.97      5.05 o 
  -2   2  15     2488.04     2616.43     53.20 o 
   0   2  15      441.00      516.73     15.82 o 
   2   2  15      163.71      156.10      8.78 o 
   4   2  15       57.58       63.00      5.71 o 
   6   2  15       63.87       68.71      6.80 o 
   8   2  15       44.56       43.90      5.27 o 
  10   2  15       62.32       51.80      5.71 o 
  12   2  15       95.58       85.62      5.93 o 
 -21   3  15      150.25      166.00      6.59 o 
 -19   3  15      399.96      400.73     11.86 o 
 -17   3  15      126.68      126.89      7.46 o 
 -15   3  15       46.05       37.53      6.37 o 
 -13   3  15      508.58      496.36     15.38 o 
 -11   3  15       45.59       41.70      5.71 o 
  -9   3  15       24.44       24.80      5.71 o 
  -7   3  15      310.96      269.26     10.10 o 
  -5   3  15      136.12      203.52      9.00 o 
  -3   3  15      418.57      460.01     13.62 o 
  -1   3  15        0.93        4.61      4.61 o 
   1   3  15        1.30        3.29      7.90 o 
   3   3  15      656.57      695.89     20.88 o 
   5   3  15      177.32      182.02      9.44 o 
   7   3  15       83.26      105.59      6.59 o 
   9   3  15        1.80        4.61      7.02 o 
  11   3  15        0.82        2.85      2.85 o 
 -16   4  15       68.09       68.93      5.05 o 
 -14   4  15        7.61        8.56      3.95 o 
 -12   4  15       17.31       11.41      4.39 o 
 -10   4  15        8.56        2.85      7.46 o 
  -8   4  15      105.34      141.16      7.90 o 
  -6   4  15       24.86       23.05      5.05 o 
  -4   4  15        1.74        3.07      3.95 o 
  -2   4  15       13.68       25.46      4.83 o 
   0   4  15       42.87       72.00      5.71 o 
   2   4  15       62.80       77.93      6.15 o 
   4   4  15       40.68       41.49      5.27 o 
   6   4  15        1.14        1.32      5.71 o 
  -7   5  15        0.01       -4.17      5.71 o 
  -5   5  15        4.22        1.54      7.02 o 
  -3   5  15       66.27       82.98      4.61 o 
 -24   0  16      215.05      190.83      7.69 o 
 -22   0  16      149.02      137.88      7.25 o 
 -20   0  16       81.02       84.07      7.46 o 
 -18   0  16     1323.15     1276.30     35.00 o 
 -16   0  16     1381.23     1330.85     40.29 o 
 -14   0  16     1885.00     1696.79     43.86 o 
 -12   0  16     2175.89     2231.01     48.53 o 
 -10   0  16      285.69      327.24     10.32 o 
  -8   0  16       27.55       21.73      4.61 o 
  -6   0  16     1638.43     1733.92     40.98 o 
  -4   0  16      948.48      957.79     25.96 o 
  -2   0  16     4505.71     4477.38     67.00 o 
   0   0  16      161.09      180.26      7.68 o 
   2   0  16       25.10       30.95      5.05 o 
   4   0  16      470.47      460.29     13.18 o 
   6   0  16      330.64      331.65     11.20 o 
   8   0  16       29.26       38.85      5.49 o 
  10   0  16      105.34      120.08      8.12 o 
  12   0  16       80.50       73.98      5.93 o 
  14   0  16        2.03       -1.10      3.51 o 
 -25   1  16       28.90       36.44      3.73 o 
 -23   1  16      458.25      500.56     14.50 o 
 -21   1  16      226.03      213.00      9.66 o 
 -19   1  16      117.13      120.30      7.68 o 
 -17   1  16     1080.43     1011.38     30.58 o 
 -15   1  16      883.29      941.00     29.03 o 
 -13   1  16      117.96      126.01      7.46 o 
 -11   1  16      754.31      755.44     22.43 o 
  -9   1  16     3515.07     3428.20     59.75 o 
  -7   1  16        3.49        0.88      8.56 o 
  -5   1  16       64.26       65.63      6.59 o 
  -3   1  16       87.82      113.27      7.68 o 
  -1   1  16       37.83       31.61      4.83 o 
   1   1  16       23.90       20.63      5.27 o 
   3   1  16      995.02     1016.49     29.48 o 
   5   1  16      260.57      265.72     10.10 o 
   7   1  16       45.42       52.68      5.49 o 
   9   1  16       11.27        6.36      5.27 o 
  11   1  16       24.51       26.78      4.39 o 
  13   1  16        3.13        0.00      6.80 o 
 -22   2  16      132.03      141.17      7.03 o 
 -20   2  16       29.56       41.48      5.49 o 
 -18   2  16       22.32       23.92      5.27 o 
 -16   2  16      479.87      477.22     14.50 o 
 -14   2  16       93.55       89.35      6.81 o 
 -12   2  16      954.22      992.40     30.13 o 
 -10   2  16     1102.43     1133.12     31.68 o 
  -8   2  16     3304.96     3428.37     62.36 o 
  -6   2  16      339.61      321.56     10.54 o 
  -4   2  16      395.96      432.76     12.74 o 
  -2   2  16        1.48        2.19     10.75 o 
   0   2  16       22.31       23.05      6.58 o 
   2   2  16      627.32      684.41     19.12 o 
   4   2  16      276.76      308.12     11.20 o 
   6   2  16        1.53        3.29      8.78 o 
   8   2  16       13.40       25.90      5.05 o 
  10   2  16        6.67        5.93      4.17 o 
  12   2  16        1.06       -4.39      5.71 o 
 -21   3  16        2.93       -2.63      6.36 o 
 -19   3  16       15.63       19.75      4.39 o 
 -17   3  16      177.23      157.43      7.90 o 
 -15   3  16      198.07      193.67      9.00 o 
 -13   3  16      510.64      528.01     16.04 o 
 -11   3  16      139.13      136.12      7.68 o 
  -9   3  16     1106.15     1211.22     32.56 o 
  -7   3  16     1301.01     1388.05     40.72 o 
  -5   3  16      312.52      346.79     11.20 o 
  -3   3  16      107.17      131.94      7.90 o 
  -1   3  16      299.80      284.19     10.10 o 
   1   3  16       64.82       59.27      6.59 o 
   3   3  16      451.12      453.47     13.62 o 
   5   3  16       52.82       45.00      5.71 o 
   7   3  16        8.93        7.46      4.17 o 
   9   3  16        9.43        5.27      7.24 o 
 -16   4  16       10.80        2.85      3.51 o 
 -14   4  16        1.71        7.02      3.51 o 
 -12   4  16      277.07      273.88      9.66 o 
 -10   4  16        6.72        4.39      7.02 o 
  -8   4  16       94.26       81.00      6.37 o 
  -6   4  16        1.59        5.49      7.46 o 
  -4   4  16      257.94      233.23      9.22 o 
  -2   4  16      201.68      208.38      9.00 o 
   0   4  16        0.90        0.00      6.80 o 
   2   4  16       50.62       42.80      4.61 o 
   4   4  16       13.79        8.56      3.95 o 
   6   4  16        5.50        5.71      3.07 o 
 -23   1  17       13.91        7.02      7.68 o 
 -21   1  17      149.94      127.12      7.25 o 
 -19   1  17       22.75       14.71      5.27 o 
 -17   1  17       45.67       54.65      5.49 o 
 -15   1  17       51.00       55.31      5.71 o 
 -13   1  17        2.09        6.58      8.78 o 
 -11   1  17       23.63       38.41      5.27 o 
  -9   1  17     1757.83     1685.35     43.63 o 
  -7   1  17      769.06      868.47     26.38 o 
  -5   1  17      250.13      241.12      9.22 o 
  -3   1  17     3409.85     3661.32     63.26 o 
  -1   1  17      469.26      472.38     13.84 o 
   1   1  17     1361.26     1342.05     39.63 o 
   3   1  17       58.15       38.19      6.80 o 
   5   1  17        6.22        5.71      9.00 o 
   7   1  17      231.46      253.63      9.66 o 
   9   1  17        7.53       -2.85      7.68 o 
  11   1  17        5.43        7.68      3.73 o 
  13   1  17       29.50       20.85      3.73 o 
 -22   2  17       24.66       35.12      3.95 o 
 -20   2  17      182.68      189.93      7.69 o 
 -18   2  17       56.96       57.51      5.93 o 
 -16   2  17       54.65       55.10      6.59 o 
 -14   2  17      972.17      957.68     29.25 o 
 -12   2  17      194.53      211.23      9.00 o 
 -10   2  17      426.60      398.95     12.30 o 
  -8   2  17     1196.95     1239.87     33.23 o 
  -6   2  17       12.34        6.58     10.97 o 
  -4   2  17      731.09      777.35     24.40 o 
  -2   2  17     1262.07     1191.18     33.68 o 
   0   2  17        8.79        2.19     10.10 o 
   2   2  17      496.13      493.05     15.82 o 
   4   2  17      300.71      262.45     10.98 o 
   6   2  17      189.18      191.03      9.22 o 
   8   2  17       43.19       48.95      5.27 o 
  10   2  17        9.93       14.05      4.17 o 
 -19   3  17      321.90      359.16     11.20 o 
 -17   3  17       17.55       14.71      4.83 o 
 -15   3  17       84.61       86.49      6.59 o 
 -13   3  17      284.90      305.49     11.20 o 
 -11   3  17      512.05      533.73     16.04 o 
  -9   3  17     1026.21     1017.65     30.80 o 
  -7   3  17        5.69       -1.10      9.88 o 
  -5   3  17      123.22      109.77      7.68 o 
  -3   3  17      135.03      134.36      7.68 o 
  -1   3  17       56.71       54.00      6.59 o 
   1   3  17       41.90       42.58      6.15 o 
   3   3  17       15.27        5.71      9.66 o 
   5   3  17       30.14       26.56      5.05 o 
   7   3  17      119.90      131.51      6.37 o 
   9   3  17       49.61       46.97      4.17 o 
 -14   4  17      167.45      183.57      6.81 o 
 -12   4  17       78.65       99.22      5.71 o 
 -10   4  17      153.91      181.80      7.90 o 
  -8   4  17      319.38      321.35      9.88 o 
  -6   4  17      285.18      265.09      9.22 o 
  -4   4  17       60.40       70.90      5.93 o 
  -2   4  17       64.57       85.61      6.37 o 
   0   4  17       22.55       19.31      4.39 o 
   2   4  17        0.49        5.27      6.58 o 
   4   4  17        0.26       -3.29      5.49 o 
 -24   0  18        2.01        2.41      6.36 o 
 -22   0  18       63.36       56.19      4.83 o 
 -20   0  18      109.86       79.03      6.81 o 
 -18   0  18      639.23      505.09     15.17 o 
 -16   0  18       86.16       64.32      6.81 o 
 -14   0  18      364.98      358.26     11.20 o 
 -12   0  18     1034.96      930.55     28.60 o 
 -10   0  18     2281.79     2214.55     49.64 o 
  -8   0  18      328.39      356.48     11.64 o 
  -6   0  18     5493.39     5348.36     78.23 o 
  -4   0  18      183.42      205.08      8.34 o 
  -2   0  18      716.27      794.92     23.74 o 
   0   0  18      614.42      514.73     15.38 o 
   2   0  18      735.88      850.99     24.84 o 
   4   0  18       60.55       41.71      5.71 o 
   6   0  18       30.33       24.80      5.49 o 
   8   0  18       91.90       96.59      6.81 o 
  10   0  18      253.64      235.21      8.78 o 
  12   0  18      106.27       93.96      5.05 o 
 -23   1  18       10.38       12.73      3.29 o 
 -21   1  18        6.01       -5.05      8.56 o 
 -19   1  18      585.27      515.15     16.04 o 
 -17   1  18        1.07       -6.58      8.78 o 
 -15   1  18        7.82        3.29      4.61 o 
 -13   1  18     1192.08     1112.86     31.69 o 
 -11   1  18     2886.77     2812.33     58.10 o 
  -9   1  18       26.62       21.73      5.49 o 
  -7   1  18      162.52      174.33      8.56 o 
  -5   1  18     4992.69     4805.93     75.02 o 
  -3   1  18      170.42      184.21      8.78 o 
  -1   1  18      799.86      804.95     24.41 o 
   1   1  18       56.05       62.12      6.80 o 
   3   1  18        0.23       -9.00      9.00 o 
   5   1  18        0.11        6.58      7.68 o 
   7   1  18       13.02        9.00      9.00 o 
   9   1  18       53.20       61.68      5.93 o 
  11   1  18        0.10       -6.36      6.36 o 
 -22   2  18        0.39       -2.85      5.93 o 
 -20   2  18       37.56       30.29      4.61 o 
 -18   2  18       90.17      105.37      6.59 o 
 -16   2  18      567.79      563.47     17.58 o 
 -14   2  18       90.52       69.15      6.59 o 
 -12   2  18       11.20       18.00      5.71 o 
 -10   2  18      125.68      122.06      7.90 o 
  -8   2  18      171.51      180.70      9.00 o 
  -6   2  18      497.39      526.23     15.82 o 
  -4   2  18     1318.27     1410.34     41.82 o 
  -2   2  18      107.73      100.76      6.81 o 
   0   2  18       23.71       20.19      5.71 o 
   2   2  18      178.86      154.57      8.78 o 
   4   2  18      435.52      437.19     13.40 o 
   6   2  18      315.73      312.11     10.10 o 
   8   2  18      189.74      190.38      7.69 o 
  10   2  18        0.38       -5.71      5.71 o 
 -19   3  18        7.95       12.95      3.51 o 
 -17   3  18       14.46       12.73      4.39 o 
 -15   3  18      450.22      433.94     12.96 o 
 -13   3  18       52.59       48.73      5.71 o 
 -11   3  18        2.69        6.15      4.17 o 
  -9   3  18      106.61       95.50      7.24 o 
  -7   3  18      163.09      154.13      8.56 o 
  -5   3  18      117.55      110.65      7.46 o 
  -3   3  18      687.68      743.66     23.08 o 
  -1   3  18      132.33      125.58      8.12 o 
   1   3  18        1.05        0.00      9.44 o 
   3   3  18      400.60      378.75     12.08 o 
   5   3  18        2.72       11.85      3.73 o 
   7   3  18      267.81      243.37      7.47 o 
 -14   4  18        0.16        4.39      5.49 o 
 -12   4  18       15.63       11.41      3.73 o 
 -10   4  18       41.54       41.05      4.83 o 
  -8   4  18      118.03      107.14      6.59 o 
  -6   4  18       15.68        2.19      9.00 o 
  -4   4  18      135.27      120.10      7.25 o 
  -2   4  18        9.82        7.02      7.02 o 
   0   4  18       88.96       90.23      5.05 o 
   2   4  18       84.90       76.18      4.83 o 
 -23   1  19        5.66        6.80      3.51 o 
 -21   1  19       43.24       30.07      4.61 o 
 -19   1  19       17.64        9.44      4.61 o 
 -17   1  19        2.47        4.17      7.24 o 
 -15   1  19      161.04      100.78      6.59 o 
 -13   1  19       34.05       23.71      5.71 o 
 -11   1  19      506.08      496.14     15.82 o 
  -9   1  19      295.28      271.67     10.10 o 
  -7   1  19      198.98      210.13      9.00 o 
  -5   1  19        6.79      -12.29     12.29 o 
  -3   1  19        3.60      -10.10     10.10 o 
  -1   1  19       67.00       73.54      6.80 o 
   1   1  19      249.64      260.66     10.10 o 
   3   1  19      405.70      385.31     12.96 o 
   5   1  19      246.07      225.97     10.10 o 
   7   1  19       76.90       67.39      6.15 o 
   9   1  19       49.84       41.71      4.83 o 
 -20   2  19       23.18        9.88      4.17 o 
 -18   2  19        0.11       -2.63      6.80 o 
 -16   2  19      284.65      287.27     10.76 o 
 -14   2  19        0.13       -9.44      9.44 o 
 -12   2  19       98.59       99.88      7.68 o 
 -10   2  19     2171.37     2240.55     51.61 o 
  -8   2  19        9.54       10.10      4.39 o 
  -6   2  19       12.28       23.70      4.61 o 
  -4   2  19      151.92      154.78      7.90 o 
  -2   2  19      161.83      164.45      7.68 o 
   0   2  19        0.91        3.29      4.39 o 
   2   2  19     1007.16     1047.80     29.92 o 
   4   2  19       22.46       22.39      5.71 o 
   6   2  19       78.73       82.98      5.49 o 
   8   2  19      139.87      121.86      5.71 o 
 -17   3  19      334.90      323.15      9.89 o 
 -15   3  19      465.20      530.00     16.48 o 
 -13   3  19      106.73      129.74      7.03 o 
 -11   3  19        0.71        6.58      7.46 o 
  -9   3  19       16.52       14.71      4.83 o 
  -7   3  19      445.86      471.27     13.84 o 
  -5   3  19      775.09      858.39     26.82 o 
  -3   3  19       62.69       82.10      6.80 o 
  -1   3  19      149.55      144.91      7.25 o 
   1   3  19       65.09       72.44      5.93 o 
   3   3  19       39.44       30.95      4.39 o 
   5   3  19       77.97       75.74      5.49 o 
 -12   4  19        0.82       -1.54      5.93 o 
 -10   4  19       28.22       26.12      4.17 o 
  -8   4  19       71.41       93.08      5.71 o 
  -6   4  19      660.89      809.60     24.19 o 
  -4   4  19      136.95      162.04      6.81 o 
  -2   4  19       22.96       14.93      3.51 o 
 -22   0  20      673.55      644.26     18.91 o 
 -20   0  20       13.20       19.97      5.05 o 
 -18   0  20       56.16       62.12      5.93 o 
 -16   0  20        0.99       -4.17      8.56 o 
 -14   0  20        1.00       -2.19      8.78 o 
 -12   0  20      304.45      258.50     10.10 o 
 -10   0  20        3.97        0.00      4.61 o 
  -8   0  20      702.81      619.24     18.03 o 
  -6   0  20     1058.23     1065.01     31.68 o 
  -4   0  20     1267.73     1177.31     32.79 o 
  -2   0  20     2861.03     2734.75     59.20 o 
   0   0  20     1923.97     1967.52     49.38 o 
   2   0  20      636.28      636.08     18.46 o 
   4   0  20       11.01       16.90      5.05 o 
   6   0  20        1.57        1.76      7.90 o 
   8   0  20        4.59        1.32      7.02 o 
 -21   1  20      171.81      179.17      6.81 o 
 -19   1  20      112.09      110.87      6.81 o 
 -17   1  20      166.08      180.04      8.78 o 
 -15   1  20      449.04      344.93     11.64 o 
 -13   1  20       22.18       10.97      5.49 o 
 -11   1  20       57.64       42.80      5.71 o 
  -9   1  20       15.82        9.00     10.10 o 
  -7   1  20     1297.64     1326.19     36.32 o 
  -5   1  20      275.91      244.21     10.10 o 
  -3   1  20      106.03      122.72      7.90 o 
  -1   1  20     2914.10     2944.58     60.53 o 
   1   1  20      130.79      157.41      8.56 o 
   3   1  20       62.16       61.46      7.02 o 
   5   1  20       18.67       14.27      4.39 o 
   7   1  20      109.83      101.21      5.93 o 
   9   1  20        0.65       -1.54      5.93 o 
 -20   2  20        0.65        4.39      5.49 o 
 -18   2  20        2.06        4.61      7.02 o 
 -16   2  20        9.07        9.88      4.39 o 
 -14   2  20       26.72       28.53      4.83 o 
 -12   2  20      202.17      223.53      9.44 o 
 -10   2  20      243.84      229.04      9.66 o 
  -8   2  20       12.66       17.34      4.39 o 
  -6   2  20       20.31       22.83      5.49 o 
  -4   2  20        2.94       -3.29      9.66 o 
  -2   2  20       67.25       72.66      7.46 o 
   0   2  20       78.45       82.32      7.02 o 
   2   2  20      101.45       93.52      7.46 o 
   4   2  20       36.97       43.68      4.83 o 
   6   2  20        7.46       -5.93      7.24 o 
 -17   3  20       31.31       24.36      3.29 o 
 -15   3  20        5.54        6.80      7.46 o 
 -13   3  20       34.10       36.00      4.61 o 
 -11   3  20      269.33      285.29      9.22 o 
  -9   3  20       13.42        5.27      7.90 o 
  -7   3  20       53.66       50.27      5.49 o 
  -5   3  20       40.64       56.19      5.27 o 
  -3   3  20        6.94       -7.68      7.68 o 
  -1   3  20       21.72       20.85      4.83 o 
   1   3  20       15.42       14.92      3.51 o 
   3   3  20        0.54        0.00      5.49 o 
  -6   4  20       53.65       54.44      4.17 o 
 -21   1  21       80.73       67.39      4.83 o 
 -19   1  21      122.55      109.99      6.15 o 
 -17   1  21       40.80       34.24      5.49 o 
 -15   1  21        5.15        9.88      3.95 o 
 -13   1  21      292.05      269.26     10.54 o 
 -11   1  21       19.63       15.14      5.49 o 
  -9   1  21       39.58       25.46      5.49 o 
  -7   1  21      250.43      243.76      9.88 o 
  -5   1  21      201.09      216.28      9.88 o 
  -3   1  21       17.96       31.61      5.49 o 
  -1   1  21      152.88      144.03      8.34 o 
   1   1  21       87.48      100.10      7.90 o 
   3   1  21        3.35        0.88      9.00 o 
   5   1  21       10.87        9.00      4.61 o 
   7   1  21       37.69       28.10      4.17 o 
 -20   2  21       39.79       36.44      4.17 o 
 -18   2  21      317.00      296.55      8.79 o 
 -16   2  21       69.24       69.15      5.71 o 
 -14   2  21      195.15      164.03      8.12 o 
 -12   2  21        0.34       -0.88      6.80 o 
 -10   2  21       18.75        7.02      5.05 o 
  -8   2  21        4.12        6.15      9.22 o 
  -6   2  21      526.27      539.47     16.26 o 
  -4   2  21        3.39        1.10      3.95 o 
  -2   2  21        6.21        0.00      4.83 o 
   0   2  21       66.67       82.32      6.37 o 
   2   2  21      304.42      290.81      9.66 o 
   4   2  21       85.30       75.96      5.27 o 
 -15   3  21        1.40       -3.51      6.36 o 
 -13   3  21      174.02      171.71      6.81 o 
 -11   3  21       51.05       62.78      5.27 o 
  -9   3  21        0.17       -3.95      6.15 o 
  -7   3  21       43.77       44.12      4.83 o 
  -5   3  21       81.91       72.88      5.49 o 
  -3   3  21      292.02      337.81     10.32 o 
  -1   3  21      200.76      247.92      8.13 o 
   1   3  21        1.36        2.85      2.85 o 
 -20   0  22      125.48      139.63      6.37 o 
 -18   0  22     1014.22      890.94     23.98 o 
 -16   0  22      383.99      395.64     11.86 o 
 -14   0  22      189.28      198.27      9.00 o 
 -12   0  22        3.99        6.15      8.34 o 
 -10   0  22      218.56      249.89     10.76 o 
  -8   0  22        1.78       -2.19      4.39 o 
  -6   0  22       26.35       19.31      5.27 o 
  -4   0  22       33.08       20.19      5.27 o 
  -2   0  22       56.66       31.61      6.15 o 
   0   0  22      304.33      245.33      9.66 o 
   2   0  22      460.35      453.95     14.72 o 
   4   0  22      576.84      574.35     17.80 o 
   6   0  22       90.37       89.13      5.27 o 
 -19   1  22      344.08      333.04      9.45 o 
 -17   1  22      274.57      270.80      8.79 o 
 -15   1  22      239.60      254.52      9.00 o 
 -13   1  22       99.76      109.54      6.81 o 
 -11   1  22       19.48       -3.07      9.22 o 
  -9   1  22      368.44      318.51     11.42 o 
  -7   1  22       35.16       34.68      5.27 o 
  -5   1  22       36.65       36.22      6.15 o 
  -3   1  22      137.79      145.12      8.12 o 
  -1   1  22      581.20      532.52     17.14 o 
   1   1  22        2.19        2.63      7.02 o 
   3   1  22      521.11      547.89     17.36 o 
   5   1  22      180.25      181.38      7.25 o 
 -18   2  22      209.35      227.30      7.47 o 
 -16   2  22       85.59       86.93      5.71 o 
 -14   2  22      129.56      100.55      6.37 o 
 -12   2  22        0.41        6.15      4.39 o 
 -10   2  22        4.29        4.61      7.24 o 
  -8   2  22       24.42       22.17      4.61 o 
  -6   2  22        1.46        0.00      7.46 o 
  -4   2  22       25.23       32.26      4.39 o 
  -2   2  22       20.29       32.04      5.05 o 
   0   2  22        0.60        0.66      6.80 o 
   2   2  22       53.14       55.32      4.61 o 
 -13   3  22       14.52       16.24      3.29 o 
 -11   3  22        0.24        2.41      5.49 o 
  -9   3  22       33.10       35.34      3.95 o 
  -7   3  22        2.17        5.27      3.29 o 
  -5   3  22       15.36       23.27      3.95 o 
  -3   3  22       10.01       11.41      3.51 o 
  -1   3  22       33.16       41.27      4.17 o 
 -19   1  23       27.59       27.44      3.95 o 
 -17   1  23       38.84       38.19      4.17 o 
 -15   1  23      139.90      131.51      6.37 o 
 -13   1  23       20.92       28.97      4.39 o 
 -11   1  23        6.52       -1.76      7.46 o 
  -9   1  23      536.45      512.69     15.16 o 
  -7   1  23      148.99      162.03      7.68 o 
  -5   1  23       41.73       50.48      5.71 o 
  -3   1  23       56.39       52.68      5.27 o 
  -1   1  23       83.15       79.03      6.59 o 
   1   1  23       30.47       38.41      5.05 o 
   3   1  23       28.27       40.61      4.17 o 
 -16   2  23       53.69       55.76      4.61 o 
 -14   2  23      423.16      426.27     13.62 o 
 -12   2  23      100.18      111.74      6.81 o 
 -10   2  23       56.75       39.51      4.83 o 
  -8   2  23       79.85       83.86      5.71 o 
  -6   2  23      276.07      262.24      8.79 o 
  -4   2  23        8.94       12.95      4.61 o 
  -2   2  23        0.31        5.71      6.36 o 
   0   2  23        0.51        4.39      3.07 o 
  -9   3  23       85.93       79.91      4.83 o 
  -7   3  23        7.62        4.83      3.07 o 
 -18   0  24      325.48      309.32      9.23 o 
 -16   0  24      146.33      108.24      6.15 o 
 -14   0  24      816.54      719.18     21.77 o 
 -12   0  24      280.24      292.98      9.22 o 
 -10   0  24       82.42       75.95      6.15 o 
  -8   0  24       59.37       63.66      6.15 o 
  -6   0  24      412.86      410.83     13.18 o 
  -4   0  24       15.09       11.63      4.17 o 
  -2   0  24      123.11      122.51      7.03 o 
   0   0  24        0.30        1.32      3.29 o 
   2   0  24      640.35      563.15     18.03 o 
 -17   1  24      266.73      279.83      8.13 o 
 -15   1  24      156.66      141.18      6.81 o 
 -13   1  24      298.58      294.32      9.01 o 
 -11   1  24      439.82      379.89     11.21 o 
  -9   1  24      165.49      177.85      7.47 o 
  -7   1  24       15.13       16.68      3.29 o 
  -5   1  24       68.75       68.27      5.71 o 
  -3   1  24       97.77       93.30      5.93 o 
  -1   1  24       13.27       14.71      3.95 o 
   1   1  24       23.96       19.75      3.51 o 
 -14   2  24      231.22      242.69      7.25 o 
 -12   2  24       28.25       29.19      3.73 o 
 -10   2  24       18.18       21.07      3.95 o 
  -8   2  24       55.88       63.00      5.27 o 
  -6   2  24        3.29        8.56      3.29 o 
  -4   2  24      141.73      147.33      6.15 o 
  -2   2  24       64.24       67.61      5.05 o 
 -15   1  25        0.48        3.29      6.15 o 
 -13   1  25       17.73       14.93      3.07 o 
 -11   1  25       72.87       92.86      5.49 o 
  -9   1  25        5.88       17.34      4.17 o 
  -7   1  25        4.60        1.98      6.80 o 
  -5   1  25       51.50       49.17      4.61 o 
  -3   1  25      120.38      105.82      5.93 o 
  -8   2  25      156.56      148.44      6.37 o 
 -12   0  26        1.97        0.00      3.29 o 
 -10   0  26      301.18      302.92      9.45 o 
  -8   0  26      224.63      222.03      7.25 o 
  -6   0  26      114.30       93.09      5.27 o 
  -4   0  26      121.55      117.68      5.71 o 
 -11   1  26       65.24       73.32      4.83 o 
  -9   1  26      132.33      142.50      5.93 o 
  -7   1  26       27.04       17.56      3.73 o 
                                                 
